# Supplementary material for: Fatty Acid Composition at the Base of Aquatic Food Webs Is Influenced by Habitat Type and Watershed Land Use
Source: PLoS One. 2013 Aug 5;8(8):e70666. doi: 10.1371/journal.pone.0070666 (PMC3734252; doi:10.1371/journal.pone.0070666)
Supplement: Appendix S1 — Geographic Appendix. This is a file in the “keyhole markup language” (.kml) that can be viewed in “Google Maps” or “Google Earth”. This shows the specific locations where consumers and water was collected for this study (in much greater detail than Figure 2). (DOC) [file pone.0070666.s004.doc]

<?xml version="1.0" encoding="UTF-8"?>
<kml xmlns="http://www.opengis.net/kml/2.2" xmlns:gx="http://www.google.com/kml/ext/2.2" xmlns:kml="http://www.opengis.net/kml/2.2" xmlns:atom="http://www.w3.org/2005/Atom">
<Document>
	<name>LarsonetalSamplinglocations.kmz</name>
	<Style id="sn_L">
		<IconStyle>
			<scale>1.1</scale>
			<Icon>
				<href>http://maps.google.com/mapfiles/kml/paddle/L.png</href>
			</Icon>
			<hotSpot x="32" y="1" xunits="pixels" yunits="pixels"/>
		</IconStyle>
		<ListStyle>
			<ItemIcon>
				<href>http://maps.google.com/mapfiles/kml/paddle/L-lv.png</href>
			</ItemIcon>
		</ListStyle>
	</Style>
	<Style id="sh_wht-blank">
		<IconStyle>
			<scale>1.3</scale>
			<Icon>
				<href>http://maps.google.com/mapfiles/kml/paddle/wht-blank.png</href>
			</Icon>
			<hotSpot x="32" y="1" xunits="pixels" yunits="pixels"/>
		</IconStyle>
		<ListStyle>
			<ItemIcon>
				<href>http://maps.google.com/mapfiles/kml/paddle/wht-blank-lv.png</href>
			</ItemIcon>
		</ListStyle>
	</Style>
	<StyleMap id="msn_R">
		<Pair>
			<key>normal</key>
			<styleUrl>#sn_R3</styleUrl>
		</Pair>
		<Pair>
			<key>highlight</key>
			<styleUrl>#sh_R2</styleUrl>
		</Pair>
	</StyleMap>
	<StyleMap id="msn_wht-blank">
		<Pair>
			<key>normal</key>
			<styleUrl>#sn_wht-blank2</styleUrl>
		</Pair>
		<Pair>
			<key>highlight</key>
			<styleUrl>#sh_wht-blank2</styleUrl>
		</Pair>
	</StyleMap>
	<Style id="sh_L">
		<IconStyle>
			<scale>1.3</scale>
			<Icon>
				<href>http://maps.google.com/mapfiles/kml/paddle/L.png</href>
			</Icon>
			<hotSpot x="32" y="1" xunits="pixels" yunits="pixels"/>
		</IconStyle>
		<ListStyle>
			<ItemIcon>
				<href>http://maps.google.com/mapfiles/kml/paddle/L-lv.png</href>
			</ItemIcon>
		</ListStyle>
	</Style>
	<Style id="sn_wht-blank">
		<IconStyle>
			<scale>1.1</scale>
			<Icon>
				<href>http://maps.google.com/mapfiles/kml/paddle/wht-blank.png</href>
			</Icon>
			<hotSpot x="32" y="1" xunits="pixels" yunits="pixels"/>
		</IconStyle>
		<ListStyle>
			<ItemIcon>
				<href>http://maps.google.com/mapfiles/kml/paddle/wht-blank-lv.png</href>
			</ItemIcon>
		</ListStyle>
	</Style>
	<Style id="sh_wht-blank0">
		<IconStyle>
			<scale>1.3</scale>
			<Icon>
				<href>http://maps.google.com/mapfiles/kml/paddle/wht-blank.png</href>
			</Icon>
			<hotSpot x="32" y="1" xunits="pixels" yunits="pixels"/>
		</IconStyle>
		<ListStyle>
			<ItemIcon>
				<href>http://maps.google.com/mapfiles/kml/paddle/wht-blank-lv.png</href>
			</ItemIcon>
		</ListStyle>
	</Style>
	<Style id="sn_R">
		<IconStyle>
			<scale>1.1</scale>
			<Icon>
				<href>http://maps.google.com/mapfiles/kml/paddle/R.png</href>
			</Icon>
			<hotSpot x="32" y="1" xunits="pixels" yunits="pixels"/>
		</IconStyle>
		<ListStyle>
			<ItemIcon>
				<href>http://maps.google.com/mapfiles/kml/paddle/R-lv.png</href>
			</ItemIcon>
		</ListStyle>
	</Style>
	<StyleMap id="msn_R0">
		<Pair>
			<key>normal</key>
			<styleUrl>#sn_R2</styleUrl>
		</Pair>
		<Pair>
			<key>highlight</key>
			<styleUrl>#sh_R4</styleUrl>
		</Pair>
	</StyleMap>
	<Style id="sh_R">
		<IconStyle>
			<scale>1.3</scale>
			<Icon>
				<href>http://maps.google.com/mapfiles/kml/paddle/R.png</href>
			</Icon>
			<hotSpot x="32" y="1" xunits="pixels" yunits="pixels"/>
		</IconStyle>
		<ListStyle>
			<ItemIcon>
				<href>http://maps.google.com/mapfiles/kml/paddle/R-lv.png</href>
			</ItemIcon>
		</ListStyle>
	</Style>
	<StyleMap id="msn_L">
		<Pair>
			<key>normal</key>
			<styleUrl>#sn_L8</styleUrl>
		</Pair>
		<Pair>
			<key>highlight</key>
			<styleUrl>#sh_L7</styleUrl>
		</Pair>
	</StyleMap>
	<Style id="sn_R0">
		<IconStyle>
			<scale>1.1</scale>
			<Icon>
				<href>http://maps.google.com/mapfiles/kml/paddle/R.png</href>
			</Icon>
			<hotSpot x="32" y="1" xunits="pixels" yunits="pixels"/>
		</IconStyle>
		<ListStyle>
			<ItemIcon>
				<href>http://maps.google.com/mapfiles/kml/paddle/R-lv.png</href>
			</ItemIcon>
		</ListStyle>
	</Style>
	<StyleMap id="msn_wht-blank0">
		<Pair>
			<key>normal</key>
			<styleUrl>#sn_wht-blank3</styleUrl>
		</Pair>
		<Pair>
			<key>highlight</key>
			<styleUrl>#sh_wht-blank0</styleUrl>
		</Pair>
	</StyleMap>
	<StyleMap id="msn_R1">
		<Pair>
			<key>normal</key>
			<styleUrl>#sn_R8</styleUrl>
		</Pair>
		<Pair>
			<key>highlight</key>
			<styleUrl>#sh_R7</styleUrl>
		</Pair>
	</StyleMap>
	<Style id="sh_wht-blank1">
		<IconStyle>
			<scale>1.3</scale>
			<Icon>
				<href>http://maps.google.com/mapfiles/kml/paddle/wht-blank.png</href>
			</Icon>
			<hotSpot x="32" y="1" xunits="pixels" yunits="pixels"/>
		</IconStyle>
		<ListStyle>
			<ItemIcon>
				<href>http://maps.google.com/mapfiles/kml/paddle/wht-blank-lv.png</href>
			</ItemIcon>
		</ListStyle>
	</Style>
	<Style id="sn_L0">
		<IconStyle>
			<scale>1.1</scale>
			<Icon>
				<href>http://maps.google.com/mapfiles/kml/paddle/L.png</href>
			</Icon>
			<hotSpot x="32" y="1" xunits="pixels" yunits="pixels"/>
		</IconStyle>
		<ListStyle>
			<ItemIcon>
				<href>http://maps.google.com/mapfiles/kml/paddle/L-lv.png</href>
			</ItemIcon>
		</ListStyle>
	</Style>
	<Style id="sn_wht-blank0">
		<IconStyle>
			<scale>1.1</scale>
			<Icon>
				<href>http://maps.google.com/mapfiles/kml/paddle/wht-blank.png</href>
			</Icon>
			<hotSpot x="32" y="1" xunits="pixels" yunits="pixels"/>
		</IconStyle>
		<ListStyle>
			<ItemIcon>
				<href>http://maps.google.com/mapfiles/kml/paddle/wht-blank-lv.png</href>
			</ItemIcon>
		</ListStyle>
	</Style>
	<Style id="sn_wht-blank1">
		<IconStyle>
			<scale>1.1</scale>
			<Icon>
				<href>http://maps.google.com/mapfiles/kml/paddle/wht-blank.png</href>
			</Icon>
			<hotSpot x="32" y="1" xunits="pixels" yunits="pixels"/>
		</IconStyle>
		<ListStyle>
			<ItemIcon>
				<href>http://maps.google.com/mapfiles/kml/paddle/wht-blank-lv.png</href>
			</ItemIcon>
		</ListStyle>
	</Style>
	<StyleMap id="msn_wht-blank1">
		<Pair>
			<key>normal</key>
			<styleUrl>#sn_wht-blank5</styleUrl>
		</Pair>
		<Pair>
			<key>highlight</key>
			<styleUrl>#sh_wht-blank3</styleUrl>
		</Pair>
	</StyleMap>
	<Style id="sh_L0">
		<IconStyle>
			<scale>1.3</scale>
			<Icon>
				<href>http://maps.google.com/mapfiles/kml/paddle/L.png</href>
			</Icon>
			<hotSpot x="32" y="1" xunits="pixels" yunits="pixels"/>
		</IconStyle>
		<ListStyle>
			<ItemIcon>
				<href>http://maps.google.com/mapfiles/kml/paddle/L-lv.png</href>
			</ItemIcon>
		</ListStyle>
	</Style>
	<StyleMap id="msn_R2">
		<Pair>
			<key>normal</key>
			<styleUrl>#sn_R6</styleUrl>
		</Pair>
		<Pair>
			<key>highlight</key>
			<styleUrl>#sh_R5</styleUrl>
		</Pair>
	</StyleMap>
	<Style id="sn_L1">
		<IconStyle>
			<scale>1.1</scale>
			<Icon>
				<href>http://maps.google.com/mapfiles/kml/paddle/L.png</href>
			</Icon>
			<hotSpot x="32" y="1" xunits="pixels" yunits="pixels"/>
		</IconStyle>
		<ListStyle>
			<ItemIcon>
				<href>http://maps.google.com/mapfiles/kml/paddle/L-lv.png</href>
			</ItemIcon>
		</ListStyle>
	</Style>
	<Style id="sn_L2">
		<IconStyle>
			<scale>1.1</scale>
			<Icon>
				<href>http://maps.google.com/mapfiles/kml/paddle/L.png</href>
			</Icon>
			<hotSpot x="32" y="1" xunits="pixels" yunits="pixels"/>
		</IconStyle>
		<ListStyle>
			<ItemIcon>
				<href>http://maps.google.com/mapfiles/kml/paddle/L-lv.png</href>
			</ItemIcon>
		</ListStyle>
	</Style>
	<Style id="sn_R1">
		<IconStyle>
			<scale>1.1</scale>
			<Icon>
				<href>http://maps.google.com/mapfiles/kml/paddle/R.png</href>
			</Icon>
			<hotSpot x="32" y="1" xunits="pixels" yunits="pixels"/>
		</IconStyle>
		<ListStyle>
			<ItemIcon>
				<href>http://maps.google.com/mapfiles/kml/paddle/R-lv.png</href>
			</ItemIcon>
		</ListStyle>
	</Style>
	<StyleMap id="msn_wht-blank2">
		<Pair>
			<key>normal</key>
			<styleUrl>#sn_wht-blank</styleUrl>
		</Pair>
		<Pair>
			<key>highlight</key>
			<styleUrl>#sh_wht-blank1</styleUrl>
		</Pair>
	</StyleMap>
	<Style id="sn_R2">
		<IconStyle>
			<scale>1.1</scale>
			<Icon>
				<href>http://maps.google.com/mapfiles/kml/paddle/R.png</href>
			</Icon>
			<hotSpot x="32" y="1" xunits="pixels" yunits="pixels"/>
		</IconStyle>
		<ListStyle>
			<ItemIcon>
				<href>http://maps.google.com/mapfiles/kml/paddle/R-lv.png</href>
			</ItemIcon>
		</ListStyle>
	</Style>
	<StyleMap id="msn_wht-blank3">
		<Pair>
			<key>normal</key>
			<styleUrl>#sn_wht-blank0</styleUrl>
		</Pair>
		<Pair>
			<key>highlight</key>
			<styleUrl>#sh_wht-blank6</styleUrl>
		</Pair>
	</StyleMap>
	<StyleMap id="msn_L0">
		<Pair>
			<key>normal</key>
			<styleUrl>#sn_L7</styleUrl>
		</Pair>
		<Pair>
			<key>highlight</key>
			<styleUrl>#sh_L3</styleUrl>
		</Pair>
	</StyleMap>
	<Style id="sn_L3">
		<IconStyle>
			<scale>1.1</scale>
			<Icon>
				<href>http://maps.google.com/mapfiles/kml/paddle/L.png</href>
			</Icon>
			<hotSpot x="32" y="1" xunits="pixels" yunits="pixels"/>
		</IconStyle>
		<ListStyle>
			<ItemIcon>
				<href>http://maps.google.com/mapfiles/kml/paddle/L-lv.png</href>
			</ItemIcon>
		</ListStyle>
	</Style>
	<Style id="sh_wht-blank2">
		<IconStyle>
			<scale>1.3</scale>
			<Icon>
				<href>http://maps.google.com/mapfiles/kml/paddle/wht-blank.png</href>
			</Icon>
			<hotSpot x="32" y="1" xunits="pixels" yunits="pixels"/>
		</IconStyle>
		<ListStyle>
			<ItemIcon>
				<href>http://maps.google.com/mapfiles/kml/paddle/wht-blank-lv.png</href>
			</ItemIcon>
		</ListStyle>
	</Style>
	<Style id="sh_L1">
		<IconStyle>
			<scale>1.3</scale>
			<Icon>
				<href>http://maps.google.com/mapfiles/kml/paddle/L.png</href>
			</Icon>
			<hotSpot x="32" y="1" xunits="pixels" yunits="pixels"/>
		</IconStyle>
		<ListStyle>
			<ItemIcon>
				<href>http://maps.google.com/mapfiles/kml/paddle/L-lv.png</href>
			</ItemIcon>
		</ListStyle>
	</Style>
	<StyleMap id="msn_R3">
		<Pair>
			<key>normal</key>
			<styleUrl>#sn_R0</styleUrl>
		</Pair>
		<Pair>
			<key>highlight</key>
			<styleUrl>#sh_R3</styleUrl>
		</Pair>
	</StyleMap>
	<StyleMap id="msn_L1">
		<Pair>
			<key>normal</key>
			<styleUrl>#sn_L2</styleUrl>
		</Pair>
		<Pair>
			<key>highlight</key>
			<styleUrl>#sh_L6</styleUrl>
		</Pair>
	</StyleMap>
	<Style id="sh_wht-blank3">
		<IconStyle>
			<scale>1.3</scale>
			<Icon>
				<href>http://maps.google.com/mapfiles/kml/paddle/wht-blank.png</href>
			</Icon>
			<hotSpot x="32" y="1" xunits="pixels" yunits="pixels"/>
		</IconStyle>
		<ListStyle>
			<ItemIcon>
				<href>http://maps.google.com/mapfiles/kml/paddle/wht-blank-lv.png</href>
			</ItemIcon>
		</ListStyle>
	</Style>
	<Style id="sh_R0">
		<IconStyle>
			<scale>1.3</scale>
			<Icon>
				<href>http://maps.google.com/mapfiles/kml/paddle/R.png</href>
			</Icon>
			<hotSpot x="32" y="1" xunits="pixels" yunits="pixels"/>
		</IconStyle>
		<ListStyle>
			<ItemIcon>
				<href>http://maps.google.com/mapfiles/kml/paddle/R-lv.png</href>
			</ItemIcon>
		</ListStyle>
	</Style>
	<Style id="sn_wht-blank2">
		<IconStyle>
			<scale>1.1</scale>
			<Icon>
				<href>http://maps.google.com/mapfiles/kml/paddle/wht-blank.png</href>
			</Icon>
			<hotSpot x="32" y="1" xunits="pixels" yunits="pixels"/>
		</IconStyle>
		<ListStyle>
			<ItemIcon>
				<href>http://maps.google.com/mapfiles/kml/paddle/wht-blank-lv.png</href>
			</ItemIcon>
		</ListStyle>
	</Style>
	<Style id="sn_L4">
		<IconStyle>
			<scale>1.1</scale>
			<Icon>
				<href>http://maps.google.com/mapfiles/kml/paddle/L.png</href>
			</Icon>
			<hotSpot x="32" y="1" xunits="pixels" yunits="pixels"/>
		</IconStyle>
		<ListStyle>
			<ItemIcon>
				<href>http://maps.google.com/mapfiles/kml/paddle/L-lv.png</href>
			</ItemIcon>
		</ListStyle>
	</Style>
	<Style id="sh_L2">
		<IconStyle>
			<scale>1.3</scale>
			<Icon>
				<href>http://maps.google.com/mapfiles/kml/paddle/L.png</href>
			</Icon>
			<hotSpot x="32" y="1" xunits="pixels" yunits="pixels"/>
		</IconStyle>
		<ListStyle>
			<ItemIcon>
				<href>http://maps.google.com/mapfiles/kml/paddle/L-lv.png</href>
			</ItemIcon>
		</ListStyle>
	</Style>
	<Style id="sn_L5">
		<IconStyle>
			<scale>1.1</scale>
			<Icon>
				<href>http://maps.google.com/mapfiles/kml/paddle/L.png</href>
			</Icon>
			<hotSpot x="32" y="1" xunits="pixels" yunits="pixels"/>
		</IconStyle>
		<ListStyle>
			<ItemIcon>
				<href>http://maps.google.com/mapfiles/kml/paddle/L-lv.png</href>
			</ItemIcon>
		</ListStyle>
	</Style>
	<Style id="sh_wht-blank4">
		<IconStyle>
			<scale>1.3</scale>
			<Icon>
				<href>http://maps.google.com/mapfiles/kml/paddle/wht-blank.png</href>
			</Icon>
			<hotSpot x="32" y="1" xunits="pixels" yunits="pixels"/>
		</IconStyle>
		<ListStyle>
			<ItemIcon>
				<href>http://maps.google.com/mapfiles/kml/paddle/wht-blank-lv.png</href>
			</ItemIcon>
		</ListStyle>
	</Style>
	<Style id="sh_L3">
		<IconStyle>
			<scale>1.3</scale>
			<Icon>
				<href>http://maps.google.com/mapfiles/kml/paddle/L.png</href>
			</Icon>
			<hotSpot x="32" y="1" xunits="pixels" yunits="pixels"/>
		</IconStyle>
		<ListStyle>
			<ItemIcon>
				<href>http://maps.google.com/mapfiles/kml/paddle/L-lv.png</href>
			</ItemIcon>
		</ListStyle>
	</Style>
	<Style id="sh_R1">
		<IconStyle>
			<scale>1.3</scale>
			<Icon>
				<href>http://maps.google.com/mapfiles/kml/paddle/R.png</href>
			</Icon>
			<hotSpot x="32" y="1" xunits="pixels" yunits="pixels"/>
		</IconStyle>
		<ListStyle>
			<ItemIcon>
				<href>http://maps.google.com/mapfiles/kml/paddle/R-lv.png</href>
			</ItemIcon>
		</ListStyle>
	</Style>
	<StyleMap id="msn_L2">
		<Pair>
			<key>normal</key>
			<styleUrl>#sn_L1</styleUrl>
		</Pair>
		<Pair>
			<key>highlight</key>
			<styleUrl>#sh_L2</styleUrl>
		</Pair>
	</StyleMap>
	<StyleMap id="msn_wht-blank4">
		<Pair>
			<key>normal</key>
			<styleUrl>#sn_wht-blank4</styleUrl>
		</Pair>
		<Pair>
			<key>highlight</key>
			<styleUrl>#sh_wht-blank</styleUrl>
		</Pair>
	</StyleMap>
	<Style id="sh_R2">
		<IconStyle>
			<scale>1.3</scale>
			<Icon>
				<href>http://maps.google.com/mapfiles/kml/paddle/R.png</href>
			</Icon>
			<hotSpot x="32" y="1" xunits="pixels" yunits="pixels"/>
		</IconStyle>
		<ListStyle>
			<ItemIcon>
				<href>http://maps.google.com/mapfiles/kml/paddle/R-lv.png</href>
			</ItemIcon>
		</ListStyle>
	</Style>
	<Style id="sh_L4">
		<IconStyle>
			<scale>1.3</scale>
			<Icon>
				<href>http://maps.google.com/mapfiles/kml/paddle/L.png</href>
			</Icon>
			<hotSpot x="32" y="1" xunits="pixels" yunits="pixels"/>
		</IconStyle>
		<ListStyle>
			<ItemIcon>
				<href>http://maps.google.com/mapfiles/kml/paddle/L-lv.png</href>
			</ItemIcon>
		</ListStyle>
	</Style>
	<Style id="sh_wht-blank5">
		<IconStyle>
			<scale>1.3</scale>
			<Icon>
				<href>http://maps.google.com/mapfiles/kml/paddle/wht-blank.png</href>
			</Icon>
			<hotSpot x="32" y="1" xunits="pixels" yunits="pixels"/>
		</IconStyle>
		<ListStyle>
			<ItemIcon>
				<href>http://maps.google.com/mapfiles/kml/paddle/wht-blank-lv.png</href>
			</ItemIcon>
		</ListStyle>
	</Style>
	<Style id="sn_R3">
		<IconStyle>
			<scale>1.1</scale>
			<Icon>
				<href>http://maps.google.com/mapfiles/kml/paddle/R.png</href>
			</Icon>
			<hotSpot x="32" y="1" xunits="pixels" yunits="pixels"/>
		</IconStyle>
		<ListStyle>
			<ItemIcon>
				<href>http://maps.google.com/mapfiles/kml/paddle/R-lv.png</href>
			</ItemIcon>
		</ListStyle>
	</Style>
	<Style id="sh_R3">
		<IconStyle>
			<scale>1.3</scale>
			<Icon>
				<href>http://maps.google.com/mapfiles/kml/paddle/R.png</href>
			</Icon>
			<hotSpot x="32" y="1" xunits="pixels" yunits="pixels"/>
		</IconStyle>
		<ListStyle>
			<ItemIcon>
				<href>http://maps.google.com/mapfiles/kml/paddle/R-lv.png</href>
			</ItemIcon>
		</ListStyle>
	</Style>
	<Style id="sh_L5">
		<IconStyle>
			<scale>1.3</scale>
			<Icon>
				<href>http://maps.google.com/mapfiles/kml/paddle/L.png</href>
			</Icon>
			<hotSpot x="32" y="1" xunits="pixels" yunits="pixels"/>
		</IconStyle>
		<ListStyle>
			<ItemIcon>
				<href>http://maps.google.com/mapfiles/kml/paddle/L-lv.png</href>
			</ItemIcon>
		</ListStyle>
	</Style>
	<Style id="sn_wht-blank3">
		<IconStyle>
			<scale>1.1</scale>
			<Icon>
				<href>http://maps.google.com/mapfiles/kml/paddle/wht-blank.png</href>
			</Icon>
			<hotSpot x="32" y="1" xunits="pixels" yunits="pixels"/>
		</IconStyle>
		<ListStyle>
			<ItemIcon>
				<href>http://maps.google.com/mapfiles/kml/paddle/wht-blank-lv.png</href>
			</ItemIcon>
		</ListStyle>
	</Style>
	<StyleMap id="msn_wht-blank5">
		<Pair>
			<key>normal</key>
			<styleUrl>#sn_wht-blank7</styleUrl>
		</Pair>
		<Pair>
			<key>highlight</key>
			<styleUrl>#sh_wht-blank9</styleUrl>
		</Pair>
	</StyleMap>
	<Style id="sn_wht-blank4">
		<IconStyle>
			<scale>1.1</scale>
			<Icon>
				<href>http://maps.google.com/mapfiles/kml/paddle/wht-blank.png</href>
			</Icon>
			<hotSpot x="32" y="1" xunits="pixels" yunits="pixels"/>
		</IconStyle>
		<ListStyle>
			<ItemIcon>
				<href>http://maps.google.com/mapfiles/kml/paddle/wht-blank-lv.png</href>
			</ItemIcon>
		</ListStyle>
	</Style>
	<Style id="sn_wht-blank5">
		<IconStyle>
			<scale>1.1</scale>
			<Icon>
				<href>http://maps.google.com/mapfiles/kml/paddle/wht-blank.png</href>
			</Icon>
			<hotSpot x="32" y="1" xunits="pixels" yunits="pixels"/>
		</IconStyle>
		<ListStyle>
			<ItemIcon>
				<href>http://maps.google.com/mapfiles/kml/paddle/wht-blank-lv.png</href>
			</ItemIcon>
		</ListStyle>
	</Style>
	<Style id="sn_wht-blank6">
		<IconStyle>
			<scale>1.1</scale>
			<Icon>
				<href>http://maps.google.com/mapfiles/kml/paddle/wht-blank.png</href>
			</Icon>
			<hotSpot x="32" y="1" xunits="pixels" yunits="pixels"/>
		</IconStyle>
		<ListStyle>
			<ItemIcon>
				<href>http://maps.google.com/mapfiles/kml/paddle/wht-blank-lv.png</href>
			</ItemIcon>
		</ListStyle>
	</Style>
	<Style id="sn_L6">
		<IconStyle>
			<scale>1.1</scale>
			<Icon>
				<href>http://maps.google.com/mapfiles/kml/paddle/L.png</href>
			</Icon>
			<hotSpot x="32" y="1" xunits="pixels" yunits="pixels"/>
		</IconStyle>
		<ListStyle>
			<ItemIcon>
				<href>http://maps.google.com/mapfiles/kml/paddle/L-lv.png</href>
			</ItemIcon>
		</ListStyle>
	</Style>
	<StyleMap id="msn_L3">
		<Pair>
			<key>normal</key>
			<styleUrl>#sn_L6</styleUrl>
		</Pair>
		<Pair>
			<key>highlight</key>
			<styleUrl>#sh_L8</styleUrl>
		</Pair>
	</StyleMap>
	<Style id="sh_L6">
		<IconStyle>
			<scale>1.3</scale>
			<Icon>
				<href>http://maps.google.com/mapfiles/kml/paddle/L.png</href>
			</Icon>
			<hotSpot x="32" y="1" xunits="pixels" yunits="pixels"/>
		</IconStyle>
		<ListStyle>
			<ItemIcon>
				<href>http://maps.google.com/mapfiles/kml/paddle/L-lv.png</href>
			</ItemIcon>
		</ListStyle>
	</Style>
	<StyleMap id="msn_L4">
		<Pair>
			<key>normal</key>
			<styleUrl>#sn_L</styleUrl>
		</Pair>
		<Pair>
			<key>highlight</key>
			<styleUrl>#sh_L4</styleUrl>
		</Pair>
	</StyleMap>
	<StyleMap id="msn_wht-blank6">
		<Pair>
			<key>normal</key>
			<styleUrl>#sn_wht-blank6</styleUrl>
		</Pair>
		<Pair>
			<key>highlight</key>
			<styleUrl>#sh_wht-blank5</styleUrl>
		</Pair>
	</StyleMap>
	<Style id="sn_L7">
		<IconStyle>
			<scale>1.1</scale>
			<Icon>
				<href>http://maps.google.com/mapfiles/kml/paddle/L.png</href>
			</Icon>
			<hotSpot x="32" y="1" xunits="pixels" yunits="pixels"/>
		</IconStyle>
		<ListStyle>
			<ItemIcon>
				<href>http://maps.google.com/mapfiles/kml/paddle/L-lv.png</href>
			</ItemIcon>
		</ListStyle>
	</Style>
	<StyleMap id="msn_R4">
		<Pair>
			<key>normal</key>
			<styleUrl>#sn_R5</styleUrl>
		</Pair>
		<Pair>
			<key>highlight</key>
			<styleUrl>#sh_R8</styleUrl>
		</Pair>
	</StyleMap>
	<Style id="sn_R4">
		<IconStyle>
			<scale>1.1</scale>
			<Icon>
				<href>http://maps.google.com/mapfiles/kml/paddle/R.png</href>
			</Icon>
			<hotSpot x="32" y="1" xunits="pixels" yunits="pixels"/>
		</IconStyle>
		<ListStyle>
			<ItemIcon>
				<href>http://maps.google.com/mapfiles/kml/paddle/R-lv.png</href>
			</ItemIcon>
		</ListStyle>
	</Style>
	<Style id="sh_R4">
		<IconStyle>
			<scale>1.3</scale>
			<Icon>
				<href>http://maps.google.com/mapfiles/kml/paddle/R.png</href>
			</Icon>
			<hotSpot x="32" y="1" xunits="pixels" yunits="pixels"/>
		</IconStyle>
		<ListStyle>
			<ItemIcon>
				<href>http://maps.google.com/mapfiles/kml/paddle/R-lv.png</href>
			</ItemIcon>
		</ListStyle>
	</Style>
	<Style id="sh_L7">
		<IconStyle>
			<scale>1.3</scale>
			<Icon>
				<href>http://maps.google.com/mapfiles/kml/paddle/L.png</href>
			</Icon>
			<hotSpot x="32" y="1" xunits="pixels" yunits="pixels"/>
		</IconStyle>
		<ListStyle>
			<ItemIcon>
				<href>http://maps.google.com/mapfiles/kml/paddle/L-lv.png</href>
			</ItemIcon>
		</ListStyle>
	</Style>
	<StyleMap id="msn_L5">
		<Pair>
			<key>normal</key>
			<styleUrl>#sn_L5</styleUrl>
		</Pair>
		<Pair>
			<key>highlight</key>
			<styleUrl>#sh_L</styleUrl>
		</Pair>
	</StyleMap>
	<StyleMap id="msn_wht-blank7">
		<Pair>
			<key>normal</key>
			<styleUrl>#sn_wht-blank8</styleUrl>
		</Pair>
		<Pair>
			<key>highlight</key>
			<styleUrl>#sh_wht-blank8</styleUrl>
		</Pair>
	</StyleMap>
	<Style id="sh_wht-blank6">
		<IconStyle>
			<scale>1.3</scale>
			<Icon>
				<href>http://maps.google.com/mapfiles/kml/paddle/wht-blank.png</href>
			</Icon>
			<hotSpot x="32" y="1" xunits="pixels" yunits="pixels"/>
		</IconStyle>
		<ListStyle>
			<ItemIcon>
				<href>http://maps.google.com/mapfiles/kml/paddle/wht-blank-lv.png</href>
			</ItemIcon>
		</ListStyle>
	</Style>
	<Style id="sh_R5">
		<IconStyle>
			<scale>1.3</scale>
			<Icon>
				<href>http://maps.google.com/mapfiles/kml/paddle/R.png</href>
			</Icon>
			<hotSpot x="32" y="1" xunits="pixels" yunits="pixels"/>
		</IconStyle>
		<ListStyle>
			<ItemIcon>
				<href>http://maps.google.com/mapfiles/kml/paddle/R-lv.png</href>
			</ItemIcon>
		</ListStyle>
	</Style>
	<StyleMap id="msn_L6">
		<Pair>
			<key>normal</key>
			<styleUrl>#sn_L4</styleUrl>
		</Pair>
		<Pair>
			<key>highlight</key>
			<styleUrl>#sh_L5</styleUrl>
		</Pair>
	</StyleMap>
	<Style id="sn_R5">
		<IconStyle>
			<scale>1.1</scale>
			<Icon>
				<href>http://maps.google.com/mapfiles/kml/paddle/R.png</href>
			</Icon>
			<hotSpot x="32" y="1" xunits="pixels" yunits="pixels"/>
		</IconStyle>
		<ListStyle>
			<ItemIcon>
				<href>http://maps.google.com/mapfiles/kml/paddle/R-lv.png</href>
			</ItemIcon>
		</ListStyle>
	</Style>
	<StyleMap id="msn_R5">
		<Pair>
			<key>normal</key>
			<styleUrl>#sn_R4</styleUrl>
		</Pair>
		<Pair>
			<key>highlight</key>
			<styleUrl>#sh_R1</styleUrl>
		</Pair>
	</StyleMap>
	<Style id="sh_R6">
		<IconStyle>
			<scale>1.3</scale>
			<Icon>
				<href>http://maps.google.com/mapfiles/kml/paddle/R.png</href>
			</Icon>
			<hotSpot x="32" y="1" xunits="pixels" yunits="pixels"/>
		</IconStyle>
		<ListStyle>
			<ItemIcon>
				<href>http://maps.google.com/mapfiles/kml/paddle/R-lv.png</href>
			</ItemIcon>
		</ListStyle>
	</Style>
	<StyleMap id="msn_wht-blank8">
		<Pair>
			<key>normal</key>
			<styleUrl>#sn_wht-blank9</styleUrl>
		</Pair>
		<Pair>
			<key>highlight</key>
			<styleUrl>#sh_wht-blank4</styleUrl>
		</Pair>
	</StyleMap>
	<Style id="sn_R6">
		<IconStyle>
			<scale>1.1</scale>
			<Icon>
				<href>http://maps.google.com/mapfiles/kml/paddle/R.png</href>
			</Icon>
			<hotSpot x="32" y="1" xunits="pixels" yunits="pixels"/>
		</IconStyle>
		<ListStyle>
			<ItemIcon>
				<href>http://maps.google.com/mapfiles/kml/paddle/R-lv.png</href>
			</ItemIcon>
		</ListStyle>
	</Style>
	<Style id="sh_L8">
		<IconStyle>
			<scale>1.3</scale>
			<Icon>
				<href>http://maps.google.com/mapfiles/kml/paddle/L.png</href>
			</Icon>
			<hotSpot x="32" y="1" xunits="pixels" yunits="pixels"/>
		</IconStyle>
		<ListStyle>
			<ItemIcon>
				<href>http://maps.google.com/mapfiles/kml/paddle/L-lv.png</href>
			</ItemIcon>
		</ListStyle>
	</Style>
	<Style id="sh_R7">
		<IconStyle>
			<scale>1.3</scale>
			<Icon>
				<href>http://maps.google.com/mapfiles/kml/paddle/R.png</href>
			</Icon>
			<hotSpot x="32" y="1" xunits="pixels" yunits="pixels"/>
		</IconStyle>
		<ListStyle>
			<ItemIcon>
				<href>http://maps.google.com/mapfiles/kml/paddle/R-lv.png</href>
			</ItemIcon>
		</ListStyle>
	</Style>
	<StyleMap id="msn_R6">
		<Pair>
			<key>normal</key>
			<styleUrl>#sn_R1</styleUrl>
		</Pair>
		<Pair>
			<key>highlight</key>
			<styleUrl>#sh_R0</styleUrl>
		</Pair>
	</StyleMap>
	<Style id="sn_R7">
		<IconStyle>
			<scale>1.1</scale>
			<Icon>
				<href>http://maps.google.com/mapfiles/kml/paddle/R.png</href>
			</Icon>
			<hotSpot x="32" y="1" xunits="pixels" yunits="pixels"/>
		</IconStyle>
		<ListStyle>
			<ItemIcon>
				<href>http://maps.google.com/mapfiles/kml/paddle/R-lv.png</href>
			</ItemIcon>
		</ListStyle>
	</Style>
	<StyleMap id="msn_R7">
		<Pair>
			<key>normal</key>
			<styleUrl>#sn_R</styleUrl>
		</Pair>
		<Pair>
			<key>highlight</key>
			<styleUrl>#sh_R6</styleUrl>
		</Pair>
	</StyleMap>
	<Style id="sh_R8">
		<IconStyle>
			<scale>1.3</scale>
			<Icon>
				<href>http://maps.google.com/mapfiles/kml/paddle/R.png</href>
			</Icon>
			<hotSpot x="32" y="1" xunits="pixels" yunits="pixels"/>
		</IconStyle>
		<ListStyle>
			<ItemIcon>
				<href>http://maps.google.com/mapfiles/kml/paddle/R-lv.png</href>
			</ItemIcon>
		</ListStyle>
	</Style>
	<StyleMap id="msn_L7">
		<Pair>
			<key>normal</key>
			<styleUrl>#sn_L0</styleUrl>
		</Pair>
		<Pair>
			<key>highlight</key>
			<styleUrl>#sh_L1</styleUrl>
		</Pair>
	</StyleMap>
	<Style id="sh_wht-blank7">
		<IconStyle>
			<scale>1.3</scale>
			<Icon>
				<href>http://maps.google.com/mapfiles/kml/paddle/wht-blank.png</href>
			</Icon>
			<hotSpot x="32" y="1" xunits="pixels" yunits="pixels"/>
		</IconStyle>
		<ListStyle>
			<ItemIcon>
				<href>http://maps.google.com/mapfiles/kml/paddle/wht-blank-lv.png</href>
			</ItemIcon>
		</ListStyle>
	</Style>
	<Style id="sh_wht-blank8">
		<IconStyle>
			<scale>1.3</scale>
			<Icon>
				<href>http://maps.google.com/mapfiles/kml/paddle/wht-blank.png</href>
			</Icon>
			<hotSpot x="32" y="1" xunits="pixels" yunits="pixels"/>
		</IconStyle>
		<ListStyle>
			<ItemIcon>
				<href>http://maps.google.com/mapfiles/kml/paddle/wht-blank-lv.png</href>
			</ItemIcon>
		</ListStyle>
	</Style>
	<Style id="sh_wht-blank9">
		<IconStyle>
			<scale>1.3</scale>
			<Icon>
				<href>http://maps.google.com/mapfiles/kml/paddle/wht-blank.png</href>
			</Icon>
			<hotSpot x="32" y="1" xunits="pixels" yunits="pixels"/>
		</IconStyle>
		<ListStyle>
			<ItemIcon>
				<href>http://maps.google.com/mapfiles/kml/paddle/wht-blank-lv.png</href>
			</ItemIcon>
		</ListStyle>
	</Style>
	<StyleMap id="msn_R8">
		<Pair>
			<key>normal</key>
			<styleUrl>#sn_R7</styleUrl>
		</Pair>
		<Pair>
			<key>highlight</key>
			<styleUrl>#sh_R</styleUrl>
		</Pair>
	</StyleMap>
	<Style id="sn_R8">
		<IconStyle>
			<scale>1.1</scale>
			<Icon>
				<href>http://maps.google.com/mapfiles/kml/paddle/R.png</href>
			</Icon>
			<hotSpot x="32" y="1" xunits="pixels" yunits="pixels"/>
		</IconStyle>
		<ListStyle>
			<ItemIcon>
				<href>http://maps.google.com/mapfiles/kml/paddle/R-lv.png</href>
			</ItemIcon>
		</ListStyle>
	</Style>
	<Style id="sn_wht-blank7">
		<IconStyle>
			<scale>1.1</scale>
			<Icon>
				<href>http://maps.google.com/mapfiles/kml/paddle/wht-blank.png</href>
			</Icon>
			<hotSpot x="32" y="1" xunits="pixels" yunits="pixels"/>
		</IconStyle>
		<ListStyle>
			<ItemIcon>
				<href>http://maps.google.com/mapfiles/kml/paddle/wht-blank-lv.png</href>
			</ItemIcon>
		</ListStyle>
	</Style>
	<Style id="sn_wht-blank8">
		<IconStyle>
			<scale>1.1</scale>
			<Icon>
				<href>http://maps.google.com/mapfiles/kml/paddle/wht-blank.png</href>
			</Icon>
			<hotSpot x="32" y="1" xunits="pixels" yunits="pixels"/>
		</IconStyle>
		<ListStyle>
			<ItemIcon>
				<href>http://maps.google.com/mapfiles/kml/paddle/wht-blank-lv.png</href>
			</ItemIcon>
		</ListStyle>
	</Style>
	<Style id="sn_wht-blank9">
		<IconStyle>
			<scale>1.1</scale>
			<Icon>
				<href>http://maps.google.com/mapfiles/kml/paddle/wht-blank.png</href>
			</Icon>
			<hotSpot x="32" y="1" xunits="pixels" yunits="pixels"/>
		</IconStyle>
		<ListStyle>
			<ItemIcon>
				<href>http://maps.google.com/mapfiles/kml/paddle/wht-blank-lv.png</href>
			</ItemIcon>
		</ListStyle>
	</Style>
	<StyleMap id="msn_wht-blank9">
		<Pair>
			<key>normal</key>
			<styleUrl>#sn_wht-blank1</styleUrl>
		</Pair>
		<Pair>
			<key>highlight</key>
			<styleUrl>#sh_wht-blank7</styleUrl>
		</Pair>
	</StyleMap>
	<StyleMap id="msn_L8">
		<Pair>
			<key>normal</key>
			<styleUrl>#sn_L3</styleUrl>
		</Pair>
		<Pair>
			<key>highlight</key>
			<styleUrl>#sh_L0</styleUrl>
		</Pair>
	</StyleMap>
	<Style id="sn_L8">
		<IconStyle>
			<scale>1.1</scale>
			<Icon>
				<href>http://maps.google.com/mapfiles/kml/paddle/L.png</href>
			</Icon>
			<hotSpot x="32" y="1" xunits="pixels" yunits="pixels"/>
		</IconStyle>
		<ListStyle>
			<ItemIcon>
				<href>http://maps.google.com/mapfiles/kml/paddle/L-lv.png</href>
			</ItemIcon>
		</ListStyle>
	</Style>
	<Folder>
		<name>2010 Rivermouth Sampling</name>
		<Placemark>
			<name>Oconto - R</name>
			<LookAt>
				<longitude>-87.9839841075576</longitude>
				<latitude>44.86049420018606</latitude>
				<altitude>0</altitude>
				<heading>-0.0009745489842653435</heading>
				<tilt>0</tilt>
				<range>219.9195961310993</range>
				<gx:altitudeMode>relativeToSeaFloor</gx:altitudeMode>
			</LookAt>
			<styleUrl>#msn_R4</styleUrl>
			<Point>
				<coordinates>-87.9839841075576,44.86049420018606,0</coordinates>
			</Point>
		</Placemark>
		<Placemark>
			<name>Oconto - L (seston)</name>
			<LookAt>
				<longitude>-87.81829900948321</longitude>
				<latitude>44.89856997405287</latitude>
				<altitude>0</altitude>
				<heading>-0.2099361380024468</heading>
				<tilt>0.306632943460517</tilt>
				<range>916.2822437490414</range>
				<gx:altitudeMode>relativeToSeaFloor</gx:altitudeMode>
			</LookAt>
			<styleUrl>#msn_L6</styleUrl>
			<Point>
				<coordinates>-87.81605121564489,44.89821097019645,0</coordinates>
			</Point>
		</Placemark>
		<Placemark>
			<name>Oconto - L (consumers)</name>
			<LookAt>
				<longitude>-87.82586995916569</longitude>
				<latitude>44.89794865169351</latitude>
				<altitude>0</altitude>
				<heading>-0.2924240496162464</heading>
				<tilt>0.550870502288154</tilt>
				<range>195.8183996136706</range>
				<gx:altitudeMode>relativeToSeaFloor</gx:altitudeMode>
			</LookAt>
			<styleUrl>#msn_L6</styleUrl>
			<Point>
				<coordinates>-87.82641597799787,44.89781417716913,0</coordinates>
			</Point>
		</Placemark>
		<Placemark>
			<name>Oconto - RM</name>
			<LookAt>
				<longitude>-87.82395204192265</longitude>
				<latitude>44.89653593285047</latitude>
				<altitude>0</altitude>
				<heading>-0.2614043466332057</heading>
				<tilt>0.3852241326418904</tilt>
				<range>1479.127205552899</range>
				<gx:altitudeMode>relativeToSeaFloor</gx:altitudeMode>
			</LookAt>
			<styleUrl>#msn_wht-blank7</styleUrl>
			<Point>
				<coordinates>-87.82979545690913,44.8946134174025,0</coordinates>
			</Point>
		</Placemark>
		<Placemark>
			<name>Sturgeon - L (consumers)</name>
			<LookAt>
				<longitude>-86.71625045793459</longitude>
				<latitude>45.84338472563337</latitude>
				<altitude>0</altitude>
				<heading>0.667765976476422</heading>
				<tilt>0</tilt>
				<range>2700.405978330174</range>
				<gx:altitudeMode>relativeToSeaFloor</gx:altitudeMode>
			</LookAt>
			<styleUrl>#msn_L8</styleUrl>
			<Point>
				<coordinates>-86.72108556001261,45.84516411292121,0</coordinates>
			</Point>
		</Placemark>
		<Placemark>
			<name>Peshtigo - L (consumers)</name>
			<LookAt>
				<longitude>-87.65539758918216</longitude>
				<latitude>44.97099341364514</latitude>
				<altitude>0</altitude>
				<heading>-0.002143796451875379</heading>
				<tilt>0</tilt>
				<range>248.3528045509324</range>
				<gx:altitudeMode>relativeToSeaFloor</gx:altitudeMode>
			</LookAt>
			<styleUrl>#msn_L8</styleUrl>
			<Point>
				<coordinates>-87.6561102179071,44.97069731490416,0</coordinates>
			</Point>
		</Placemark>
		<Placemark>
			<name>Peshtigo - L (seston)</name>
			<LookAt>
				<longitude>-87.6518891488969</longitude>
				<latitude>44.96788875840504</latitude>
				<altitude>0</altitude>
				<heading>0.0003356227123998677</heading>
				<tilt>0</tilt>
				<range>1191.674895407764</range>
				<gx:altitudeMode>relativeToSeaFloor</gx:altitudeMode>
			</LookAt>
			<styleUrl>#msn_L8</styleUrl>
			<Point>
				<coordinates>-87.65188395865826,44.9678189823258,0</coordinates>
			</Point>
		</Placemark>
		<Placemark>
			<name>Peshtigo - RM</name>
			<LookAt>
				<longitude>-87.65522566735942</longitude>
				<latitude>44.97472058593188</latitude>
				<altitude>0</altitude>
				<heading>0.05458322181622658</heading>
				<tilt>0</tilt>
				<range>408.2192067309894</range>
				<gx:altitudeMode>relativeToSeaFloor</gx:altitudeMode>
			</LookAt>
			<styleUrl>#msn_wht-blank1</styleUrl>
			<Point>
				<coordinates>-87.65576813030336,44.97464924592903,0</coordinates>
			</Point>
		</Placemark>
		<Placemark>
			<name>Peshtigo - R</name>
			<LookAt>
				<longitude>-87.7441556423167</longitude>
				<latitude>45.04686812022707</latitude>
				<altitude>0</altitude>
				<heading>-0.008301027941473204</heading>
				<tilt>0</tilt>
				<range>568.8631579398162</range>
				<gx:altitudeMode>relativeToSeaFloor</gx:altitudeMode>
			</LookAt>
			<styleUrl>#msn_R1</styleUrl>
			<Point>
				<coordinates>-87.74529315279165,45.04709484822251,0</coordinates>
			</Point>
		</Placemark>
		<Placemark>
			<name>Sturgeon - R</name>
			<LookAt>
				<longitude>-86.70429705977348</longitude>
				<latitude>45.94157396703153</latitude>
				<altitude>0</altitude>
				<heading>5.125415212451919</heading>
				<tilt>0</tilt>
				<range>1138.587697733544</range>
				<gx:altitudeMode>relativeToSeaFloor</gx:altitudeMode>
			</LookAt>
			<styleUrl>#msn_R8</styleUrl>
			<Point>
				<coordinates>-86.70680910947465,45.94234297140223,0</coordinates>
			</Point>
		</Placemark>
		<Placemark>
			<name>Sturgeon - L (seston)</name>
			<LookAt>
				<longitude>-86.66521392075147</longitude>
				<latitude>45.82514959040971</latitude>
				<altitude>0</altitude>
				<heading>0.002278658318900775</heading>
				<tilt>0</tilt>
				<range>2382.842675673243</range>
				<gx:altitudeMode>relativeToSeaFloor</gx:altitudeMode>
			</LookAt>
			<styleUrl>#msn_L8</styleUrl>
			<Point>
				<coordinates>-86.66830122788727,45.82492201300008,0</coordinates>
			</Point>
		</Placemark>
		<Placemark>
			<name>Sturgeon - RM</name>
			<Camera>
				<longitude>-86.66247876125158</longitude>
				<latitude>45.83753245691219</latitude>
				<altitude>2894.340020674622</altitude>
				<heading>10.14096335756996</heading>
				<tilt>0.5895974257417193</tilt>
				<roll>5.037292229042168</roll>
				<gx:altitudeMode>relativeToSeaFloor</gx:altitudeMode>
			</Camera>
			<styleUrl>#msn_wht-blank6</styleUrl>
			<Point>
				<coordinates>-86.66660971850224,45.83600744634883,0</coordinates>
			</Point>
		</Placemark>
		<Placemark>
			<name>Ford - R</name>
			<LookAt>
				<longitude>-87.20140952180432</longitude>
				<latitude>45.75499761756846</latitude>
				<altitude>0</altitude>
				<heading>5.048567695986937</heading>
				<tilt>8.930866530756545</tilt>
				<range>338.5096688952289</range>
				<gx:altitudeMode>relativeToSeaFloor</gx:altitudeMode>
			</LookAt>
			<styleUrl>#msn_R2</styleUrl>
			<Point>
				<coordinates>-87.20275045814729,45.75517693685148,0</coordinates>
			</Point>
		</Placemark>
		<Placemark>
			<name>Ford - L</name>
			<LookAt>
				<longitude>-87.13495497397838</longitude>
				<latitude>45.67572197292388</latitude>
				<altitude>0</altitude>
				<heading>5.407532712693535</heading>
				<tilt>10.31353135576865</tilt>
				<range>1105.553991345892</range>
				<gx:altitudeMode>relativeToSeaFloor</gx:altitudeMode>
			</LookAt>
			<styleUrl>#msn_L2</styleUrl>
			<Point>
				<coordinates>-87.13186541173842,45.67570954581822,0</coordinates>
			</Point>
		</Placemark>
		<Placemark>
			<name>Ford - RM</name>
			<LookAt>
				<longitude>-87.13815612413292</longitude>
				<latitude>45.67537021969476</latitude>
				<altitude>0</altitude>
				<heading>5.405236771891149</heading>
				<tilt>0</tilt>
				<range>311.4602914763909</range>
				<gx:altitudeMode>relativeToSeaFloor</gx:altitudeMode>
			</LookAt>
			<styleUrl>#msn_wht-blank3</styleUrl>
			<Point>
				<coordinates>-87.13847784444423,45.6753481057945,0</coordinates>
			</Point>
		</Placemark>
		<Placemark>
			<name>Kewaunnee - L (seston)</name>
			<LookAt>
				<longitude>-87.48865135548721</longitude>
				<latitude>44.45618634413103</latitude>
				<altitude>0</altitude>
				<heading>2.05689632713652e-005</heading>
				<tilt>0</tilt>
				<range>2687.377022026703</range>
				<gx:altitudeMode>relativeToSeaFloor</gx:altitudeMode>
			</LookAt>
			<styleUrl>#msn_L3</styleUrl>
			<Point>
				<coordinates>-87.48812926465929,44.45534991469086,0</coordinates>
			</Point>
		</Placemark>
		<Placemark>
			<name>Kewaunee - L (seston)</name>
			<LookAt>
				<longitude>-87.49041957443843</longitude>
				<latitude>44.46642215611185</latitude>
				<altitude>0</altitude>
				<heading>-0.001217460021908805</heading>
				<tilt>0</tilt>
				<range>2682.920059985803</range>
				<gx:altitudeMode>relativeToSeaFloor</gx:altitudeMode>
			</LookAt>
			<styleUrl>#msn_L3</styleUrl>
			<Point>
				<coordinates>-87.49401961326851,44.46778508191087,0</coordinates>
			</Point>
		</Placemark>
		<Placemark>
			<name>Kewaunee - RM (seston)</name>
			<LookAt>
				<longitude>-87.49139200396209</longitude>
				<latitude>44.4630178211458</latitude>
				<altitude>0</altitude>
				<heading>-0.001898861810217859</heading>
				<tilt>0</tilt>
				<range>2682.70048951616</range>
				<gx:altitudeMode>relativeToSeaFloor</gx:altitudeMode>
			</LookAt>
			<styleUrl>#msn_wht-blank4</styleUrl>
			<Point>
				<coordinates>-87.49982883578322,44.45955618582823,0</coordinates>
			</Point>
		</Placemark>
		<Placemark>
			<name>Kewaunee - RM (consumer)</name>
			<LookAt>
				<longitude>-87.49947709634435</longitude>
				<latitude>44.46131401850891</latitude>
				<altitude>0</altitude>
				<heading>-0.007561912734615723</heading>
				<tilt>0</tilt>
				<range>780.91685751307</range>
				<gx:altitudeMode>relativeToSeaFloor</gx:altitudeMode>
			</LookAt>
			<styleUrl>#msn_wht-blank4</styleUrl>
			<Point>
				<coordinates>-87.50206376254623,44.46133535251421,0</coordinates>
			</Point>
		</Placemark>
		<Placemark>
			<name>Kewaunee - R</name>
			<LookAt>
				<longitude>-87.5545888688048</longitude>
				<latitude>44.45851000391667</latitude>
				<altitude>0</altitude>
				<heading>-0.002159591229327048</heading>
				<tilt>0</tilt>
				<range>591.7153097559192</range>
				<gx:altitudeMode>relativeToSeaFloor</gx:altitudeMode>
			</LookAt>
			<styleUrl>#msn_R3</styleUrl>
			<Point>
				<coordinates>-87.55569559332582,44.45814156917228,0</coordinates>
			</Point>
		</Placemark>
		<Placemark>
			<name>Manitowoc - L (seston)</name>
			<LookAt>
				<longitude>-87.64027199999022</longitude>
				<latitude>44.0930059998799</latitude>
				<altitude>0</altitude>
				<heading>6.79088181425979e-012</heading>
				<tilt>0</tilt>
				<range>1180.157100906434</range>
				<gx:altitudeMode>relativeToSeaFloor</gx:altitudeMode>
			</LookAt>
			<styleUrl>#msn_L0</styleUrl>
			<Point>
				<coordinates>-87.64026693637369,44.09295144950045,0</coordinates>
			</Point>
		</Placemark>
		<Placemark>
			<name>Manitowoc - L (consumer)</name>
			<LookAt>
				<longitude>-87.63897825876984</longitude>
				<latitude>44.09239027490661</latitude>
				<altitude>0</altitude>
				<heading>0.0009200800262672262</heading>
				<tilt>17.61581661175864</tilt>
				<range>2657.51273400292</range>
				<gx:altitudeMode>relativeToSeaFloor</gx:altitudeMode>
			</LookAt>
			<styleUrl>#msn_L0</styleUrl>
			<Point>
				<coordinates>-87.64734831773464,44.09920035294796,0</coordinates>
			</Point>
		</Placemark>
		<Placemark>
			<name>Manitowoc - RM (seston)</name>
			<LookAt>
				<longitude>-87.64848812283279</longitude>
				<latitude>44.09291708124534</latitude>
				<altitude>0</altitude>
				<heading>-0.005695563314702795</heading>
				<tilt>17.61334290617334</tilt>
				<range>1149.083583193396</range>
				<gx:altitudeMode>relativeToSeaFloor</gx:altitudeMode>
			</LookAt>
			<styleUrl>#msn_wht-blank9</styleUrl>
			<Point>
				<coordinates>-87.65203329670472,44.09203460158065,0</coordinates>
			</Point>
		</Placemark>
		<Placemark>
			<name>Manitowoc - RM (consumer)</name>
			<LookAt>
				<longitude>-87.6490591587251</longitude>
				<latitude>44.0929170313355</latitude>
				<altitude>0</altitude>
				<heading>-0.006038542172088798</heading>
				<tilt>17.61415569050277</tilt>
				<range>1149.082995696752</range>
				<gx:altitudeMode>relativeToSeaFloor</gx:altitudeMode>
			</LookAt>
			<styleUrl>#msn_wht-blank9</styleUrl>
			<Point>
				<coordinates>-87.65181904348671,44.09250058030271,0</coordinates>
			</Point>
		</Placemark>
		<Placemark>
			<name>Manitowoc - R</name>
			<LookAt>
				<longitude>-87.71556215265422</longitude>
				<latitude>44.10612773967664</latitude>
				<altitude>0</altitude>
				<heading>0.009308915665122581</heading>
				<tilt>1.201239400283996</tilt>
				<range>263.3390660498965</range>
				<gx:altitudeMode>relativeToSeaFloor</gx:altitudeMode>
			</LookAt>
			<styleUrl>#msn_R7</styleUrl>
			<Point>
				<coordinates>-87.7162379565315,44.10600855676616,0</coordinates>
			</Point>
		</Placemark>
		<Placemark>
			<name>Sheboygan - L (seston)</name>
			<LookAt>
				<longitude>-87.68964259981918</longitude>
				<latitude>43.75027568694096</latitude>
				<altitude>0</altitude>
				<heading>0.011738399636869</heading>
				<tilt>0.01717835355797758</tilt>
				<range>1337.466918640282</range>
				<gx:altitudeMode>relativeToSeaFloor</gx:altitudeMode>
			</LookAt>
			<styleUrl>#msn_L7</styleUrl>
			<Point>
				<coordinates>-87.68996777983826,43.75100509131128,0</coordinates>
			</Point>
		</Placemark>
		<Placemark>
			<name>Sheboygan - L (consumer)</name>
			<LookAt>
				<longitude>-87.69771540648283</longitude>
				<latitude>43.75352105212485</latitude>
				<altitude>0</altitude>
				<heading>-0.00561369581480233</heading>
				<tilt>8.759634387149895</tilt>
				<range>399.6172031157021</range>
				<gx:altitudeMode>relativeToSeaFloor</gx:altitudeMode>
			</LookAt>
			<styleUrl>#msn_L7</styleUrl>
			<Point>
				<coordinates>-87.69780426946439,43.75315182536487,0</coordinates>
			</Point>
		</Placemark>
		<Placemark>
			<name>Sheboygan - R</name>
			<LookAt>
				<longitude>-87.75332070881728</longitude>
				<latitude>43.74140511443974</latitude>
				<altitude>0</altitude>
				<heading>-0.0008664933370907074</heading>
				<tilt>0.0280696305797987</tilt>
				<range>529.0078940177734</range>
				<gx:altitudeMode>relativeToSeaFloor</gx:altitudeMode>
			</LookAt>
			<styleUrl>#msn_R</styleUrl>
			<Point>
				<coordinates>-87.75418039485523,43.74156650308638,0</coordinates>
			</Point>
		</Placemark>
		<Placemark>
			<name>Sheboygan - RM (seston)</name>
			<LookAt>
				<longitude>-87.69361699971763</longitude>
				<latitude>43.74895300008068</latitude>
				<altitude>0</altitude>
				<heading>1.952691607451147e-010</heading>
				<tilt>0</tilt>
				<range>1181.481320852894</range>
				<gx:altitudeMode>relativeToSeaFloor</gx:altitudeMode>
			</LookAt>
			<styleUrl>#msn_wht-blank2</styleUrl>
			<Point>
				<coordinates>-87.69430723901706,43.7491313341747,0</coordinates>
			</Point>
		</Placemark>
		<Placemark>
			<name>Sheboygan - RM (consumers)</name>
			<LookAt>
				<longitude>-87.70127441174614</longitude>
				<latitude>43.75020076902295</latitude>
				<altitude>0</altitude>
				<heading>-0.005295219006843099</heading>
				<tilt>0</tilt>
				<range>280.6566715608098</range>
				<gx:altitudeMode>relativeToSeaFloor</gx:altitudeMode>
			</LookAt>
			<styleUrl>#msn_wht-blank2</styleUrl>
			<Point>
				<coordinates>-87.7017329448677,43.75019987254007,0</coordinates>
			</Point>
		</Placemark>
		<Placemark>
			<name>Pere Marquette - R</name>
			<LookAt>
				<longitude>-86.21878309783313</longitude>
				<latitude>43.93727668447319</latitude>
				<altitude>0</altitude>
				<heading>6.554662689921345e-005</heading>
				<tilt>1.181716816443164</tilt>
				<range>192.8583340207511</range>
				<gx:altitudeMode>relativeToSeaFloor</gx:altitudeMode>
			</LookAt>
			<styleUrl>#msn_R6</styleUrl>
			<Point>
				<coordinates>-86.21900978332718,43.93720839323532,0</coordinates>
			</Point>
		</Placemark>
		<Placemark>
			<name>Pere Marquette - RM (seston)</name>
			<LookAt>
				<longitude>-86.45793956421254</longitude>
				<latitude>43.95210923386021</latitude>
				<altitude>0</altitude>
				<heading>-0.1657958043496853</heading>
				<tilt>1.182664683182503</tilt>
				<range>983.4704491416912</range>
				<gx:altitudeMode>relativeToSeaFloor</gx:altitudeMode>
			</LookAt>
			<styleUrl>#msn_wht-blank0</styleUrl>
			<Point>
				<coordinates>-86.45833871557112,43.95201438835188,0</coordinates>
			</Point>
		</Placemark>
		<Placemark>
			<name>Pere Marquette - RM (consumer)</name>
			<LookAt>
				<longitude>-86.4637868692641</longitude>
				<latitude>43.95674897092689</latitude>
				<altitude>0</altitude>
				<heading>-0.1698336156044648</heading>
				<tilt>1.18324771107875</tilt>
				<range>514.6242543933771</range>
				<gx:altitudeMode>relativeToSeaFloor</gx:altitudeMode>
			</LookAt>
			<styleUrl>#msn_wht-blank0</styleUrl>
			<Point>
				<coordinates>-86.46400390556364,43.95657581097462,0</coordinates>
			</Point>
		</Placemark>
		<Placemark>
			<name>Pere Marquette - L (seston)</name>
			<LookAt>
				<longitude>-86.47284069429546</longitude>
				<latitude>43.9480815873294</latitude>
				<altitude>0</altitude>
				<heading>-0.0001300416379840016</heading>
				<tilt>0</tilt>
				<range>1189.683760231935</range>
				<gx:altitudeMode>relativeToSeaFloor</gx:altitudeMode>
			</LookAt>
			<styleUrl>#msn_L4</styleUrl>
			<Point>
				<coordinates>-86.472835601711,43.94805592405438,0</coordinates>
			</Point>
		</Placemark>
		<Placemark>
			<name>Pere Marquette - L (consumer)</name>
			<LookAt>
				<longitude>-86.46599301184544</longitude>
				<latitude>43.94872661482462</latitude>
				<altitude>0</altitude>
				<heading>0.004623911405827606</heading>
				<tilt>0</tilt>
				<range>660.3133522934362</range>
				<gx:altitudeMode>relativeToSeaFloor</gx:altitudeMode>
			</LookAt>
			<styleUrl>#msn_L4</styleUrl>
			<Point>
				<coordinates>-86.46530598434666,43.94847619211473,0</coordinates>
			</Point>
		</Placemark>
		<Placemark>
			<name>Betsie - R</name>
			<LookAt>
				<longitude>-86.0534977210979</longitude>
				<latitude>44.55731403638175</latitude>
				<altitude>0</altitude>
				<heading>-2.365423687995021e-005</heading>
				<tilt>0</tilt>
				<range>375.4156936137921</range>
				<gx:altitudeMode>relativeToSeaFloor</gx:altitudeMode>
			</LookAt>
			<styleUrl>#msn_R5</styleUrl>
			<Point>
				<coordinates>-86.05347019988132,44.55713754480896,0</coordinates>
			</Point>
		</Placemark>
		<Placemark>
			<name>Betsie - L (seston)</name>
			<LookAt>
				<longitude>-86.25411099971875</longitude>
				<latitude>44.62468100015043</latitude>
				<altitude>0</altitude>
				<heading>1.97539878003012e-010</heading>
				<tilt>0</tilt>
				<range>1189.04820834119</range>
				<gx:altitudeMode>relativeToSeaFloor</gx:altitudeMode>
			</LookAt>
			<styleUrl>#msn_L</styleUrl>
			<Point>
				<coordinates>-86.25409555493481,44.62464069487569,0</coordinates>
			</Point>
		</Placemark>
		<Placemark>
			<name>Betsie - L (consumer)</name>
			<LookAt>
				<longitude>-86.25028627612522</longitude>
				<latitude>44.63203493729832</latitude>
				<altitude>0</altitude>
				<heading>0.002686618416046269</heading>
				<tilt>0</tilt>
				<range>432.4562916547886</range>
				<gx:altitudeMode>relativeToSeaFloor</gx:altitudeMode>
			</LookAt>
			<styleUrl>#msn_L</styleUrl>
			<Point>
				<coordinates>-86.25065301152317,44.63233038859687,0</coordinates>
			</Point>
		</Placemark>
		<Placemark>
			<name>Betsie - RM</name>
			<LookAt>
				<longitude>-86.24504999972653</longitude>
				<latitude>44.62940799966354</latitude>
				<altitude>0</altitude>
				<heading>1.921293569205074e-010</heading>
				<tilt>0</tilt>
				<range>1178.196098252963</range>
				<gx:altitudeMode>relativeToSeaFloor</gx:altitudeMode>
			</LookAt>
			<styleUrl>#msn_wht-blank</styleUrl>
			<Point>
				<coordinates>-86.24505510145647,44.62936806226744,0</coordinates>
			</Point>
		</Placemark>
		<Placemark>
			<name>Root - L (seston)</name>
			<LookAt>
				<longitude>-87.76420848028356</longitude>
				<latitude>42.73415042310565</latitude>
				<altitude>0</altitude>
				<heading>-6.741591895039354e-006</heading>
				<tilt>0</tilt>
				<range>1892.657066477065</range>
				<gx:altitudeMode>relativeToSeaFloor</gx:altitudeMode>
			</LookAt>
			<styleUrl>#msn_L1</styleUrl>
			<Point>
				<coordinates>-87.76429581119395,42.73395798724032,0</coordinates>
			</Point>
		</Placemark>
		<Placemark>
			<name>Root - L (consumer)</name>
			<LookAt>
				<longitude>-87.77435891495296</longitude>
				<latitude>42.73765222298663</latitude>
				<altitude>0</altitude>
				<heading>-0.006894772843320057</heading>
				<tilt>0</tilt>
				<range>818.7236473910871</range>
				<gx:altitudeMode>relativeToSeaFloor</gx:altitudeMode>
			</LookAt>
			<styleUrl>#msn_L1</styleUrl>
			<Point>
				<coordinates>-87.77601800694286,42.73738210756344,0</coordinates>
			</Point>
		</Placemark>
		<Placemark>
			<name>Root - RM (seston)</name>
			<LookAt>
				<longitude>-87.78035800601101</longitude>
				<latitude>42.73349941451482</latitude>
				<altitude>0</altitude>
				<heading>-0.00423701416086023</heading>
				<tilt>0</tilt>
				<range>1043.745243024403</range>
				<gx:altitudeMode>relativeToSeaFloor</gx:altitudeMode>
			</LookAt>
			<styleUrl>#msn_wht-blank5</styleUrl>
			<Point>
				<coordinates>-87.78071267561812,42.73348331388512,0</coordinates>
			</Point>
		</Placemark>
		<Placemark>
			<name>Root - RM (consumer)</name>
			<LookAt>
				<longitude>-87.78035800601101</longitude>
				<latitude>42.73349941451482</latitude>
				<altitude>0</altitude>
				<heading>-0.00423701416086023</heading>
				<tilt>0</tilt>
				<range>1043.745243024403</range>
				<gx:altitudeMode>relativeToSeaFloor</gx:altitudeMode>
			</LookAt>
			<styleUrl>#msn_wht-blank5</styleUrl>
			<Point>
				<coordinates>-87.77755889662359,42.73338048456186,0</coordinates>
			</Point>
		</Placemark>
		<Placemark>
			<name>Root - R</name>
			<LookAt>
				<longitude>-87.82389046726952</longitude>
				<latitude>42.75199148984115</latitude>
				<altitude>0</altitude>
				<heading>7.613767484323212e-005</heading>
				<tilt>13.26504712336719</tilt>
				<range>126.37573989959</range>
				<gx:altitudeMode>relativeToSeaFloor</gx:altitudeMode>
			</LookAt>
			<styleUrl>#msn_R0</styleUrl>
			<Point>
				<coordinates>-87.82389046726951,42.75199148984115,0</coordinates>
			</Point>
		</Placemark>
		<Placemark>
			<name>Pike - R</name>
			<LookAt>
				<longitude>-87.86488222811632</longitude>
				<latitude>42.64699028144329</latitude>
				<altitude>0</altitude>
				<heading>0.000112482665595337</heading>
				<tilt>15.05421777369292</tilt>
				<range>118.4039805823182</range>
				<gx:altitudeMode>relativeToSeaFloor</gx:altitudeMode>
			</LookAt>
			<styleUrl>#msn_R0</styleUrl>
			<Point>
				<coordinates>-87.8650371098821,42.64696445013821,0</coordinates>
			</Point>
		</Placemark>
		<Placemark>
			<name>Pike - RM (seston)</name>
			<LookAt>
				<longitude>-87.81944760019441</longitude>
				<latitude>42.60696624485045</latitude>
				<altitude>0</altitude>
				<heading>6.635479709585698e-005</heading>
				<tilt>0</tilt>
				<range>267.131208131213</range>
				<gx:altitudeMode>relativeToSeaFloor</gx:altitudeMode>
			</LookAt>
			<styleUrl>#msn_wht-blank8</styleUrl>
			<Point>
				<coordinates>-87.81951363669293,42.60692917443491,0</coordinates>
			</Point>
		</Placemark>
		<Placemark>
			<name>Pike - RM (consumer)</name>
			<LookAt>
				<longitude>-87.82028635071045</longitude>
				<latitude>42.60776548440207</latitude>
				<altitude>0</altitude>
				<heading>-0.0005014460793167046</heading>
				<tilt>0</tilt>
				<range>267.4292591868734</range>
				<gx:altitudeMode>relativeToSeaFloor</gx:altitudeMode>
			</LookAt>
			<styleUrl>#msn_wht-blank8</styleUrl>
			<Point>
				<coordinates>-87.82136667614363,42.60804750517744,0</coordinates>
			</Point>
		</Placemark>
		<Placemark>
			<name>Pike - L (seston)</name>
			<LookAt>
				<longitude>-87.79997826898752</longitude>
				<latitude>42.59018512656468</latitude>
				<altitude>0</altitude>
				<heading>0.0006411606439854882</heading>
				<tilt>0</tilt>
				<range>4710.091694840158</range>
				<gx:altitudeMode>relativeToSeaFloor</gx:altitudeMode>
			</LookAt>
			<styleUrl>#msn_L5</styleUrl>
			<Point>
				<coordinates>-87.79699963409608,42.59475923671192,0</coordinates>
			</Point>
		</Placemark>
		<Placemark>
			<name>Pike - L (consumer)</name>
			<LookAt>
				<longitude>-87.79997826898752</longitude>
				<latitude>42.59018512656468</latitude>
				<altitude>0</altitude>
				<heading>0.0006411606439854882</heading>
				<tilt>0</tilt>
				<range>4710.091694840158</range>
				<gx:altitudeMode>relativeToSeaFloor</gx:altitudeMode>
			</LookAt>
			<styleUrl>#msn_L5</styleUrl>
			<Point>
				<coordinates>-87.80692987187901,42.58990951115371,0</coordinates>
			</Point>
		</Placemark>
	</Folder>
</Document>
</kml>
