# Supplementary material for: Fatty Acid Composition at the Base of Aquatic Food Webs Is Influenced by Habitat Type and Watershed Land Use
Source: PLoS One. 2013 Aug 5;8(8):e70666. doi: 10.1371/journal.pone.0070666 (PMC3734252; doi:10.1371/journal.pone.0070666)
Supplement: Appendix S2 — Data Appendix. This file contains the raw data from the fatty acid analysis, the data used in this manuscript and copies of the datasets used in the statistical analyses described in the methods. Also included is metadata explaining variable names and individual sheets within the workbook. (XLSX) [file pone.0070666.s005.xlsx]

## Sheet: Data
Stream	Stream#	Site	Surface Water (% of watershed)	Forest (% in 50m Buffer)	Intense land use (% of watershed)	TSS mg/L	Chl a (ug/L)	Omega 3:Omega 6 (mass)	TFA (ug/L)	PUFA (ug/L)	MUFA (ug/L)	EPA (ug/L)	DHA (ug/L)	ARA (ug/L)	ALA (ug/L)	Linoleic (ug/L)	TFA (ug/mg TSS)	PUFA (ug/mg TSS)	MUFA (ug/mg TSS)	EPA (ug/mg TSS)	DHA (ug/mg TSS)	ARA (ug/mg TSS)	ALA (ug/mg TSS)	Linoleic (ug/mg TSS)	Consumers	Omega 3:6 (mass)	TFA (ug/mg)	PUFA (ug/mg)	MUFA (ug/mg)	EPA (ug/mg)	DHA (ug/mg)	ARA (ug/mg)	ALA (ug/mg)	Linoleic (ug/mg)
Ford	1	R	0.274421	27.95	5.61741	1.17	0.590471	1.47915	11.7676	1.49824	1.58487	0.253502	0.0562002	0.0618957	0.452525	0.32411	10.0578	1.28055	1.35459	0.216669	0.0480343	0.0529023	0.386774	0.277017
Sturgeon	2	R	2.18472	24.8104	2.38833	0.55	0.740792	1.16364	9.54796	2.21683	2.28821	0.465691	0.228406	0	0.498148	0.397185	17.3599	4.03059	4.16039	0.846711	0.415284	0	0.905723	0.722155
Peshtigo	3	R	2.23423	5.95294	17.5613	14.4333	0.603487	1.28376	31.0173	6.15867	4.8106	1.33648	0.511877	0.16064	1.53652	0.694897	2.14901	0.426699	0.333299	0.0925972	0.035465	0.0111298	0.106456	0.0481454	CF(Hydro)	1.8223	88.1992	32.9863	24.7262	5.99844	1.05747	1.51412	13.9556	3.43526
Oconto	4	R	2.15838	2.68972	25.3541	1.6125	1.39694	1.81316	16.8362	4.15639	2.43858	1.1562	0.257985	0.121124	1.07291	0.412934	10.441	2.57761	1.5123	0.717023	0.159991	0.0751157	0.66537	0.256083	CF(Hydro)*	2.1302	118.624	41.7692	31.9706	13.1508	0.8939	2.1313	13.8118	7.26088
Kewaunee	5	R	0.0169962	10.1407	82.1143	2	2.4674	2.50858	21.4351	6.88536	3.45149	3.33092	0.635712	0.263601	0.688844	0.385235	10.7176	3.44268	1.72574	1.66546	0.317856	0.1318	0.344422	0.192618	CF(Hydro)	5.18264	94.3648	34.8474	30.2129	23.3406	0.753097	1.23665	4.86329	2.46753
Manitowoc	6	R	0.426411	4.70281	77.1857	15.5167	5.51068	2.32413	247.119	123.318	34.8717	51.4452	10.4411	2.39035	23.306	8.0357	15.9261	7.94748	2.24737	3.31548	0.672898	0.15405	1.502	0.517876	CF(Hydro)*	2.34565	133.636	42.2587	42.219	13.9348	1.5997	2.38421	13.7642	4.64554
Sheboygan	7	R	0.991506	3.9714	72.1178	12.075	3.15667	2.84668	51.7734	20.7516	8.66171	9.26811	1.90308	0.38785	3.64299	1.08037	4.28765	1.71856	0.717326	0.767546	0.157605	0.0321201	0.301697	0.0894713	CF(Hydro)*	3.68722	68.4725	26.9723	20.2141	15.0779	0.529013	1.335	5.28341	2.30895
Pere Marquette	8	R	1.13251	22.3207	14.0007	2.27145	0.8277	1.07705	18.9528	4.57499	3.69559	1.10845	0.241143	0.296536	0.329418	0.326659	8.34394	2.01413	1.62697	0.487991	0.106163	0.130549	0.145025	0.143811	CF(Hydro)	3.89781	50.5843	23.5526	14.0854	13.2628	0.440017	1.42264	4.85172	2.51286
Betsie	9	R	5.12587		13.6216	7.135	0.892047	0.768677	24.576	4.19454	4.05991	0.960178	0.09948	0.306855	0.340056	0.584637	3.44443	0.587883	0.569013	0.134573	0.0139425	0.043007	0.0476603	0.0819393	CF(Hydro)	5.00544	36.8808	20.064	8.04417	11.9595	0.0922987	1.01311	4.60365	1.93616
Root	10	R	0.601177	7.18391	78.7595	12.4333	1.84663	1.95671	140.357	58.3189	30.7017	15.9716	4.81979	1.33364	16.0149	4.61875	11.2888	4.69054	2.46931	1.28458	0.387651	0.107264	1.28806	0.371483	CF(Hydro)*	2.9286	112.057	45.3789	30.2352	16.9724	0.702663	2.26498	15.9363	4.287
Pike	11	R	0.380085	17.8622	84.2827	2.035	2.99294	1.26245	18.1569	5.87349	4.53077	1.11866	0.516737	0.279744	1.20923	0.597112	8.92231	2.88624	2.22642	0.549709	0.253925	0.137466	0.594218	0.293421	CF(Hydro)*	2.05289	59.0148	23.5087	17.941	9.8566	0.379216	1.7126	5.48274	4.97042
Ford	1	RM	0.295756	28.6807	6.26831	1.37	0.572448	0.944828	9.56687	1.82305	1.53731	0.271914	0.0641402	0.107314	0.404486	0.303616	6.98312	1.33069	1.12213	0.198477	0.0468177	0.078331	0.295245	0.221617
Sturgeon	2	RM	2.74529	28.1914	2.68162	0.9857	0.925956	0.938782	16.1603	2.67214	2.57939	0.517919	0.215674	0.0986588	0.460597	0.460277	16.3947	2.7109	2.61681	0.525433	0.218802	0.10009	0.467279	0.466955
Peshtigo	3	RM	3.21411	5.21193	19.0198	5.44	0.456837	1.63204	20.4177	4.98816	4.29029	1.48719	0.334184	0.149879	1.19439	0.504108	3.75325	0.91694	0.788656	0.273381	0.0614309	0.0275512	0.219557	0.0926668	ZM*	1.37997	29.4505	16.718	4.81937	3.66032	2.47712	2.59694	1.78246	0.680975
Oconto	4	RM	2.15251	2.80036	26.075	0.915	1.94403	1.5014	27.2061	10.0662	5.27442	2.47736	0.756796	0.231958	2.56692	0.821941	29.7335	11.0013	5.76439	2.7075	0.827099	0.253506	2.80538	0.898296	ZM	1.45988	40.276	20.5302	7.56547	4.71748	2.82468	2.51994	2.57212	1.30072
Kewaunee	5	RM	0.2233	8.0877	81.6185	8.80835	3.42444	1.85206	53.635	19.8493	10.8984	6.79761	2.14885	0.636669	2.53411	0.965846	6.08911	2.25347	1.23728	0.771724	0.243956	0.0722801	0.287694	0.109651	ZM *	2.60989	102.959	42.7471	29.003	16.0133	5.38762	1.4459	6.64476	2.479
Manitowoc	6	RM	0.469701	4.26439	77.3377	8.9583	4.00884	1.6529	44.2479	14.5682	7.52706	4.68223	1.58346	0.602362	2.42697	0.907585	4.93932	1.62622	0.840233	0.52267	0.176759	0.0672406	0.270919	0.101312	ZM*	1.99044	46.7169	21.0359	11.2605	6.70339	2.60001	1.73852	2.22076	1.49879
Sheboygan	7	RM	1.54709	3.91643	73.8348	12.925	1.43908	2.67485	53.3088	16.9053	7.78011	8.61315	1.66768	0.443473	1.64315	0.79285	4.12447	1.30795	0.601943	0.666394	0.129028	0.0343112	0.12713	0.0613424	ZM*	2.81943	157.507	55.4416	53.1863	24.9897	7.02479	2.02728	5.47558	2.97825
Pere Marquette	8	RM	1.25243	15.8922	17.6434	3.915	1.32138	1.17014	7.95381	1.97847	1.33527	0.395016	0.152451	0.0940369	0.298192	0.11393	2.03162	0.505356	0.341065	0.100898	0.0389402	0.0240196	0.0761665	0.029101	ZM	1.79123	40.6014	20.2288	8.21286	4.98103	3.29044	2.16633	2.42326	1.13497
Betsie	9	RM	9.97208	24.5515	16.1958	0.7275	3.82771	2.14552	20.0556	9.06791	3.19501	2.63839	2.35652	0.187999	1.05016	0.587415	27.5678	12.4645	4.39177	3.62666	3.2392	0.258418	1.44352	0.807443	ZM	2.17678	35.6688	19.1751	6.50987	5.09974	4.88681	2.23714	0.763418	0.816675
Root	10	RM	0.622882	6.73332	79.2651	1.725	3.56525	1.5017	21.0592	7.65996	4.87185	1.98561	0.730554	0.165413	1.62837	0.577719	12.2082	4.44056	2.82426	1.15108	0.423509	0.0958913	0.943983	0.33491	ZM*	2.20609	61.4581	28.3483	13.9569	8.54957	4.1824	2.05362	3.81133	1.76954
Pike	11	RM	0.458538	22.2486	79.6365	14.8166	0.758227	0.991731	79.0812	25.7671	16.8086	4.52549	2.12275	1.41441	3.91851	2.19505	5.33732	1.73906	1.13444	0.305433	0.143268	0.0954611	0.264466	0.148148	ZM*	2.08472	131.409	58.8763	31.5199	15.046	5.95927	1.94883	15.4266	4.47728
Ford	1	L				1.34	2.32891	1.32294	29.9929	8.84223	6.6535	1.4233	0.635867	0.273968	2.71081	1.36372	22.3828	6.59868	4.9653	1.06216	0.474528	0.204454	2.02299	1.0177	ZM*	0.791799	23.7855	13.0331	4.31901	2.37042	1.55966	2.6245	0.737985	0.750928
Sturgeon	2	L				1.38335	1.07726	1.1353	26.8808	8.75627	5.75303	1.46498	1.07238	0.523237	1.85215	1.18319	19.4316	6.32976	4.15877	1.05901	0.775209	0.378239	1.33889	0.855307	ZM*	0.919083	31.8231	17.9461	4.74379	2.72239	3.14165	2.73737	1.51649	1.1898
Peshtigo	3	L				1.64165	1.98031	1.18473	65.5939	28.932	13.085	4.37707	2.2977	1.14222	8.63624	5.32743	39.9561	17.6238	7.97066	2.66626	1.39963	0.695774	5.26071	3.24517	ZM*	1.03768	29.3619	15.9705	5.21934	2.70968	2.56216	2.35011	1.49452	1.22137
Oconto	4	L				2.4929	1.84592	1.68106	32.6033	12.2765	7.19311	3.75079	0.849942	0.647324	2.30614	0.865716	13.0785	4.92459	2.88544	1.50459	0.340945	0.259667	0.925083	0.347273	ZM*	1.32957	31.8287	16.6527	5.90279	3.79891	2.38771	2.59505	1.12851	1.06343
Kewaunee	5	L				10.2188	1.90617	1.47317	26.2197	7.26573	5.56058	1.47489	0.384864	0.340715	1.47509	0.759772	2.56585	0.711019	0.544155	0.144332	0.0376625	0.0333422	0.144351	0.0743508	ZM	2.17502	37.4063	18.3704	8.14725	5.61765	2.72593	2.0408	1.15222	1.0709
Manitowoc	6	L				3.5417	1.12808	0.881261	12.628	2.28772	2.04357	0.596607	0.123215	0.0973849	0.236936	0.22837	3.56551	0.645938	0.577004	0.168452	0.0347899	0.0274966	0.0668988	0.0644805	ZM	2.53465	40.2807	19.7301	8.76789	6.85584	2.9869	1.65268	1.41868	0.890741
Sheboygan	7	L				1.4175	5.50981	0.991476	16.7055	7.58958	3.14268	1.00152	0.89222	0.308734	1.83224	1.27572	11.7852	5.3542	2.21706	0.706537	0.629432	0.217802	1.29259	0.899981	ZM	1.54266	47.7587	24.0099	8.99931	6.39854	3.14319	2.66847	1.92656	1.6365
Pere Marquette	8	L				0.23	8.0941	1.12576	9.3099	3.6946	1.65943	0.572883	0.44846	0.180909	0.791278	0.531135	40.4778	16.0635	7.21493	2.49079	1.94982	0.786559	3.44034	2.30928	ZM*	1.00362	55.5824	28.7926	9.83398	4.57144	3.89034	2.90414	4.40333	3.26215
Betsie	9	L				0.17125	13.0915	1.10199	15.3904	6.08487	2.76148	0.792863	0.589633	0.198543	1.68245	1.02571	89.8709	35.5321	16.1254	4.62986	3.44311	1.15937	9.82454	5.98955
Root	10	L				0.34715	7.64595	1.14617	17.5911	8.07855	2.95668	1.31666	1.04841	0.454768	1.8081	1.37633	50.6728	23.2711	8.51701	3.79277	3.02004	1.31001	5.2084	3.96466	ZM	1.64485	53.6227	27.256	10.0365	7.69065	3.54999	2.71432	2.67151	2.22988
Pike	11	L				1.275	5.62422	1.39302	11.8433	5.05224	2.21024	0.91526	0.670622	0.162248	1.17399	0.549873	9.28888	3.96254	1.73352	0.717851	0.525978	0.127253	0.920773	0.431273	ZM	1.48253	68.289	33.3765	13.3262	9.96415	4.15403	3.11599	3.34312	3.14901

## Sheet: RawData
Stream	Site	Dup	Fraction	rep	14:0	14:1ω5	15:0	15:1ω5	16:0	16:1ω7	17:0	18:0	18:1ω7	18:1ω9c	18:1ω9t	18:2ω6c	18:2ω6t	18:3ω3	18:3ω6	19:0	20:0	20:1ω9	20:2ω6	20:3ω3	20:3ω6	20:3ω9	20:4ω6	20:5ω3	21:0	22:0	22:1ω9	22:2ω6	22:4ω6	22:5ω3	22:5ω6	22:6ω3	23:0	24:0	24:1ω9	26:0	15:0anteiso	15:0iso	16:0iso	cis-9,10-methylenehexadecanoate	17:0iso	cis-9,10-methyleneoctadecanoate	Matrix	Vol_filt_ml	TSS_mg_L
Betsie	R	1	CF	1	0.000750188	0.0143451	0.00598682	0.0223368	2.33112	0.616497	0.3878	3.93817	1.04269	6.14018	0.0711256	1.93616	0	4.60365	0.0702476	0.0673988	0.560069	0.0980879	0.175375	0	0.0269773	0	1.01311	11.9595	0.192427	0.571282	0.0326687	0	0.0638732	0.0675622	0.0552289	0.0922987	0.209495	0	0.0183117	0.121302	0	0.0186161	0.106488	0.0459035	0.150332	0.0534021	caddis fly	NA	NA
Kewaunee	R	1	CF	1	3.72712	0.0706318	0.379547	0	18.8168	12.6355	0.543134	3.15351	2.61136	14.2044	0.222965	2.46753	0	4.86329	0.340496	0.125676	0.259268	0.138907	1.44349	0.111266	0.148158	0	1.23665	23.3406	0.0413524	0.158963	0	0	0	0.142814	0	0.753097	0	0.0425536	0.250129	0	0.491079	0.360247	0.49332	0.155288	0.635682	0	caddis fly	NA	NA
Manitowoc	R	1	CF	1	16.9837	0.41028	0.892932	0	27.0083	17.7342	0.978839	3.46967	2.41189	23.821	0.225561	4.49621	0	13.6789	0.541041	0.114483	0.226215	0.135948	4.68573	0.363881	0.170162	0	2.12434	15.1255	0	0.159165	0	0	0	0	0.514221	1.70739	0	0.495795	0.200838	0.480233	0	0.203555	0.926607	0.372645	0.385021	0	caddis fly	NA	NA
Manitowoc	R	2	CF	1	12.4301	0.296544	0.958947	0	24.2528	14.7943	1.15133	3.47316	2.67121	21.1367	0.259321	4.79487	0	13.8496	0.583222	0.0943782	0.216071	0.165308	3.83909	0.17727	0.226686	0	2.64407	12.7442	0.0882734	0.141556	0	0	0	0.116872	0.642183	1.49202	0	0	0	0	1.05618	0.254002	0.765561	0.424167	0.488356	0	caddis fly	NA	NA
Oconto	R	1	CF	1	17.2497	0.371565	0.791784	0	29.4407	13.1564	1.23592	4.90678	3.16832	20.5406	0.265372	8.25786	0	15.7519	0.527842	0.125757	0.267729	0.189095	5.08547	0.784854	0.133275	0	2.15003	12.1589	0	0.226599	0	0	0	0.106231	0.506191	1.39829	0	0	0.126116	0.946268	0	0.661238	2.30957	0.410732	0.718235	0	caddis fly	NA	NA
Oconto	R	2	CF	1	3.14309	0.0386297	0.647026	0	17.6037	8.45192	1.42819	4.25019	3.35827	13.9182	0.299954	6.26389	0	11.8717	0.36713	0.215855	0.244892	0.124737	1.07738	0.20765	0.113962	0	2.11256	14.1426	0.0737376	0.150509	0	0	0	0.0387861	0.0922978	0.389511	0	0.0456078	0.148246	0.137306	0	0.565368	0.583482	0.222684	0.949827	0	caddis fly	NA	NA
Pere Marquette	R	1	CF	1	0.0865421	0	0.0959255	0	6.29574	3.28738	0.61399	3.37572	1.50143	8.67207	0.0775985	2.51286	0.00562062	4.85172	0.145555	0.0803268	0.467894	0.147258	0.426677	0.141704	0.0865683	0	1.42264	13.2628	0.130253	0.411246	0.0623996	0	0.0930415	0.0475927	0.121464	0.440017	0.0510187	0.303267	0.296804	0.115389	0.0787347	0.108018	0.185006	0.134876	0.341436	0.105669	caddis fly	NA	NA
Peshtigo	R	1	CF	1	8.75809	0.098555	0.37491	0	18.7572	5.11387	0.820122	4.32607	1.32851	20.0798	0.203266	3.65818	0	15.0912	0.425781	0.0672336	0.31816	0.2731	6.12409	0.178031	0.126139	0	1.53415	5.96438	0.0782127	0.208831	0	0	0	0.117159	0.465244	1.07255	0	0	0	0	0.425682	0.308014	0.342121	0.136206	0.35991	0	caddis fly	NA	NA
Peshtigo	R	1	CF	2	4.29406	0	0.259797	0	14.3524	3.80302	0.73172	4.37425	1.18154	16.9648	0.174782	3.21235	0	12.8201	0.365518	0.0893465	0.3243	0.234796	5.43263	0.16415	0.11204	0	1.49409	6.03249	0.0872886	0.206213	0	0	0	0.114747	0.425301	1.0424	0	0	0	0	0.188268	0.173583	0.225122	0.100725	0.281797	0	caddis fly	NA	NA
Pike	R	1	CF	1	2.52358	0.0915758	0.413972	0	13.0559	5.30951	1.19014	5.43526	3.22584	13.9582	0.210006	7.79526	0.0592731	6.97122	0.365047	0.199497	0.341651	0.163017	0.612097	0.0779251	0.143703	0	2.37171	10.4748	0.0804045	0.230825	0.0631278	0	0.0782251	0.0715129	0.114451	0.60333	0	0	0.193716	0	0	0.435387	0.41853	0.164997	0.632028	0	caddis fly	NA	NA
Pike	R	2	CF	1	0.236868	0	0.139712	0.0246312	5.49365	3.41802	0.495468	2.32235	1.9985	6.82056	0.114303	2.14557	0.0272846	3.99426	0.171933	0.108881	0.239075	0.116403	0.44184	0	0.0508031	0	1.05349	9.23841	0	0.20737	0	0	0	0.0298685	0.0568138	0.155101	0	0	0.102231	0	0.0619542	0.121326	0.151283	0.0834875	0.332444	0	caddis fly	NA	NA
Root	R	1	CF	1	4.70728	0.0348223	0.662713	0	19.9797	8.62049	1.32728	5.61073	3.07145	19.3771	0.316631	4.54796	0	15.6001	0.513855	0.155646	0.312775	0.290357	3.33596	0.0533401	0.13406	0	2.16928	16.8516	0.0825488	0.200443	0.0763055	0	0	0.201242	0.165887	0.651192	0	0	0.040457	0	0	0.483579	0.435115	0.296561	0.736604	0	caddis fly	NA	NA
Root	R	1	CF	2	5.46589	0.0509585	0.683997	0	20.2681	8.58442	1.3507	5.99966	3.04932	19.3204	0.316028	4.46844	0	15.8244	0.522266	0.155911	0.318704	0.295065	3.38065	0.055482	0.134188	0	2.23589	17.3084	0.0761381	0.211361	0.0778641	0	0	0.205125	0.170269	0.688174	0	0	0	0	0	0.513148	0.498099	0.300646	0.740786	0	caddis fly	NA	NA
Root	R	2	CF	1	6.02482	0.0782861	0.659386	0	21.2125	8.98271	1.33998	6.14638	3.04207	21.3331	0.325716	4.23533	0	13.6766	0.440413	0.133281	0.299775	0.22616	2.89505	0.02168	0.122308	0	2.15954	14.9903	0.0767401	0.184954	0.117679	0	0	0.144357	0.124479	0.569961	0	0	0	0	0	0.596029	0.594638	0.269371	0.765907	0	caddis fly	NA	NA
Root	R	2	CF	2	4.08079	0	0.385049	0	25.1848	5.18372	1.16881	4.33403	1.65066	14.0142	0.181193	3.67508	0	18.8681	0.307266	0.0601599	0.404831	0.202507	8.1559	0	0	0	2.55763	18.6318	0	0.170563	0.122603	0	0	0.144314	0.413557	0.934303	0	0	0	0	0.0950489	0.187748	0.261886	0.124905	0.525988	0	caddis fly	NA	NA
Sheboygan	R	1	CF	1	1.07663	0	0.113287	0	10.4116	6.94805	0.444655	4.35538	2.67407	12.8311	0.189527	3.58155	0	7.52596	0.279545	0.0395011	0.356594	0.233451	1.03617	0.269258	0.120066	0	1.76482	12.5904	0.0795363	0.299936	0	0	0.0663919	0.152173	0.148507	0.775729	0	0.470122	0.268416	0.383398	0	0.147191	0.299494	0.108282	0.437127	0.0883483	caddis fly	NA	NA
Sheboygan	R	1	CF	2	1.28334	0	0.161951	0	11.0484	5.21996	0.512752	3.22528	1.64721	9.54373	0.129304	2.14795	0.034253	4.91963	0.132572	0.0337419	0.283876	0.0735914	0.904626	0.361938	0.0514269	0	0.904383	11.6808	0	0.235437	0	0	0	0.0602801	0	0.378442	0	0.672995	0.27011	0	0	0.119556	0.247416	0.0897139	0.439603	0	caddis fly	NA	NA
Sheboygan	R	2	CF	1	1.11144	0	0.172583	0	9.41515	4.87439	0.489335	3.22809	1.41383	8.84172	0.105422	1.75057	0	4.62681	0.108362	0	0.304564	0.0661011	0.978132	0.282916	0.0417406	0	0.798105	10.9767	0	0.23566	0	0	0	0.0330469	0	0.341199	0	0.517987	0.228198	0.492954	0	0.139191	0.237116	0.0764264	0.376588	0	caddis fly	NA	NA
Sheboygan	R	2	CF	2	2.96717	0	0.472216	0	20.9091	10.0877	0.900764	4.03701	1.71131	13.0039	0.187039	1.75572	0	4.06122	0.341142	0.0703324	0.375162	0.101086	3.97981	0	0.0954148	0	1.87271	25.0635	0	0.186903	0	0	0	0.150621	0.15799	0.620681	0	0.0656597	0	0	0.0637958	0.127798	0.17817	0.0621648	0.638902	0	caddis fly	NA	NA
Ford	L	1	DM	1	0.120108	0	0.167202	0.0104343	5.13936	1.47568	0.348119	1.14162	0.9801	1.26538	0.151327	0.878507	0	0.819944	0.149116	0.034652	0.0569045	0.409003	0.570776	0.0627775	0.255097	0	2.77874	2.64185	0	0.0545873	0.0245459	0	0.99439	1.15539	2.06314	1.9022	0	0.0415461	0.0260951	0.0395452	0	0.0805778	0.203699	0.0211495	0.511708	0.0784597	zebra mussel
Ford	L	2	DM	1	0.0358907	0	0.176501	0	3.35645	1.05436	0.302963	0.820253	0.794902	0.924056	0.142271	0.62335	0	0.656026	0.0762042	0.0316331	0.0460115	0.414099	0.36997	0.0548584	0.187761	0.0258787	2.47027	2.099	0	0.0525522	0.0244413	0	0.973901	0.898096	2.14182	1.21712	0	0.0387319	0.0274422	0.0157347	0	0.0947862	0.169534	0	0.517097	0.0833785	zebra mussel
Kewaunee	L	1	DM	1	0.585835	0	0.21647	0	7.64118	3.53204	0.331265	1.30003	1.45703	1.85541	0.187345	1.058	0	1.14399	0.145104	0.0410953	0.0444158	0.669653	0.799926	0.0841265	0.17976	0.0512413	1.9989	5.52375	0	0.0607905	0.0387509	0	0.407562	2.88659	1.08295	2.68103	0	0.0361886	0.0356093	0.0269604	0	0.0870196	0.237953	0.0193064	0.54918	0.102265	zebra mussel
Kewaunee	L	1	DM	2	0.507642	0	0.203354	0	7.65504	3.50586	0.34193	1.31304	1.48006	1.85635	0.192169	1.0838	0	1.16045	0.155879	0.0435116	0.0454261	0.676386	0.813567	0.0851731	0.184958	0.0528946	2.0827	5.71154	0	0.060431	0.0390203	0	0.435675	3.05008	1.11023	2.77084	0	0.0337799	0.0402268	0.0263203	0	0.0744043	0.223699	0.0201528	0.570031	0.107279	zebra mussel
Manitowoc	L	1	DM	1	0.878827	0	0.252415	0	8.36316	3.96438	0.371352	1.05411	1.43764	1.60772	0.223331	0.890741	0	1.41868	0.232823	0.0942413	0.156301	0.382436	1.20985	0.304573	0.189463	0	1.65268	6.85584	0	0.0492015	0.0784149	0	0.404644	2.5822	1.00171	2.9869	0	0	0.194659	0.455164	0	0.0547874	0.216538	0.0476705	0.575692	0.0925263	zebra mussel
Oconto	L	1	DM	1	0.267063	0	0.246979	0	6.03265	1.95314	0.356215	1.23066	0.905685	1.74387	0.153123	1.01893	0	1.17433	0.15416	0.0631928	0.055749	0.673299	0.79319	0.0594428	0.249258	0.0275026	2.70668	3.50161	0	0.0464343	0.034714	0	0.859879	2.10216	1.66935	2.42793	0	0.0506431	0.0173498	0.0143428	0	0.153672	0.283772	0.0272545	0.399205	0.0667227	zebra mussel
Oconto	L	2	DM	1	0.539313	0	0.204583	0	6.25627	2.34431	0.348794	1.14015	1.07636	1.7292	0.180976	1.10793	0	1.08268	0.182583	0.0519617	0.0509578	0.584437	0.661368	0.0542236	0.225393	0.0264455	2.48342	4.09621	0	0.0504979	0.0309018	0	0.630678	2.13171	1.53076	2.3475	0.0220508	0.0633841	0.0134002	0	0	0.119056	0.251406	0.018808	0.41837	0.0811516	zebra mussel
Pere Marquette	L	1	DM	1	0.7097	0	0.133835	0	7.58609	1.51894	0.275128	1.27655	0.940463	3.00766	0.261959	1.84169	0	2.17591	0.19111	0.0350054	0.0528299	0.648881	1.54638	0.082468	0.184271	0	2.89276	4.14896	0	0.0718356	0.0480249	0	0.852995	1.48561	2.91322	3.25221	0	0.0310381	0.0337436	0.0419567	0	0.0575441	0.214775	0	0.574144	0.0629748	zebra mussel
Pere Marquette	L	2	DM	1	2.56661	0	0.286212	0	15.3256	2.49377	0.456491	1.89388	1.95824	6.95524	0.571179	4.68261	0	6.63075	0.439266	0.0938384	0.191564	0.85538	4.91065	0.294875	0.262892	0	2.91552	4.99393	0	0.101993	0.148647	0	0.791419	1.25142	4.31574	4.52847	0	0	0.0998583	0.243539	0	0.206726	0.327329	0.0490973	1.08581	0.0855045	zebra mussel
Peshtigo	L	1	DM	1	0.542291	0	0.151248	0	5.18581	1.49411	0.298759	0.938239	0.616652	1.76621	0.128866	1.21885	0	1.51401	0.162197	0.0396581	0.0371207	0.601725	0.974642	0.0784274	0.169812	0	2.45803	2.53752	0	0.0470045	0.029477	0	0.781403	1.19421	2.64393	2.61507	0	0.031623	0.0221162	0.0517502	0	0.0832139	0.170507	0.0155124	0.328629	0.0601989	zebra mussel
Peshtigo	L	2	DM	1	0.574858	0	0.157511	0.00491958	5.52197	2.04973	0.284199	1.20745	0.766327	1.87843	0.145789	1.22389	0	1.47503	0.176904	0.0380906	0.0481241	0.628753	0.982434	0.112387	0.184936	0.0314992	2.24218	2.88184	0	0.0619197	0.0321913	0	0.610653	1.332	1.82988	2.50924	0	0.0415981	0.0239011	0.0360096	0	0.0851083	0.155532	0.0248655	0.311025	0.0638676	zebra mussel
Pike	L	1	DM	1	2.65487	0	0.249774	0	13.5706	4.91328	0.4694	2.08699	2.21229	4.46548	0.640639	3.14901	0	3.34312	0.385516	0.0870136	0.129946	0.798718	3.05704	0.265103	0.263048	0	3.11599	9.96415	0	0.11479	0.0989389	0	0.751482	2.2056	2.72245	4.15403	0	0	0.201156	0.219228	0	0.128642	0.363536	0.0300839	1.38742	0.089621	zebra mussel
Root	L	1	DM	1	1.52839	0	0.210691	0	10.3851	3.59888	0.407651	1.85882	1.69362	3.12678	0.370392	2.22988	0	2.67151	0.311888	0.0622201	0.106935	0.724917	1.88944	0.363636	0.198866	0	2.71432	7.69065	0	0.0978634	0.0793519	0	0.778042	2.67486	2.18287	3.54999	0	0	0.14019	0.382199	0	0.0906342	0.390257	0.0559631	0.967589	0.088301	zebra mussel
Sheboygan	L	1	DM	1	1.11865	0	0.287138	0	10.1493	3.23404	0.44146	1.43163	1.59313	2.59003	0.326399	1.6365	0	1.92656	0.259218	0.10598	0.19401	0.727229	1.43288	0.182883	0.295049	0	2.66847	6.39854	0	0.111862	0.110966	0	0.709574	2.91595	2.44113	3.14319	0	0.1004	0	0	0	0.0774787	0.352832	0	0.705754	0.0905128	zebra mussel
Sturgeon	L	1	DM	1	0.823011	0	0.286258	0	7.40021	1.73602	0.494627	1.22969	1.34149	1.85402	0.207306	1.53038	0	2.06974	0.184814	0.056078	0.0640446	0.720119	1.86581	0.201113	0.211693	0.036017	3.14337	3.36868	0	0.0748041	0.0441173	0	0.90156	1.22011	3.46394	3.87107	0	0	0.0421613	0.210399	0	0.157167	0.265017	0	0.696486	0.103924	zebra mussel
Sturgeon	L	2	DM	1	0.42533	0	0.126372	0	4.21785	0.739308	0.303733	0.897019	0.697771	1.06785	0.157619	0.849223	0	0.963232	0.121131	0.0388412	0.0404814	0.343297	0.84972	0.0850638	0.140448	0.0267255	2.33137	2.0761	0	0.0574247	0.0247055	0	0.836841	0.892036	2.2398	2.41223	0	0.035234	0.0261384	0.0459266	0	0.0719546	0.163506	0	0.406365	0.0602763	zebra mussel
Betsie	RM	1	DM	1	0.76026	0	0.19678	0	6.68817	2.31937	0.321407	1.19843	1.08346	1.83593	0.189556	0.816675	0	0.763418	0.13388	0.0397925	0.0396647	0.579688	0.765636	0.0639507	0.138694	0.0350106	2.23714	5.09974	0	0.0612515	0.0386844	0	0.567702	2.30118	1.36528	4.88681	0	0.0339747	0.0406971	0.0298986	0	0.0835485	0.246344	0	0.605191	0.101552	zebra mussel
Kewaunee	RM	1	DM	1	2.827	0.0601044	0.502033	0	15.0469	13.2243	0.490308	1.92452	4.45108	2.81997	0.372578	1.81118	0	4.2018	0.376794	0.0683094	0.07732	0.82729	3.80691	0.308905	0.189739	0.0519498	1.36307	11.151	0	0.088901	0.0573692	0	0.181107	2.26593	1.16118	4.82994	0	0	0.0835803	0.191506	0	0.138821	0.27375	0.121728	0.868255	0.150833	zebra mussel
Kewaunee	RM	2	DM	1	4.99233	0.0563023	0.921457	0	28.0383	21.672	0.896261	2.78895	6.31355	3.72442	1.10115	3.14683	0	9.08771	0.689903	0.117666	0.158386	0.643996	7.73899	0.468218	0.227052	0.0505808	1.52873	20.8756	0	0.139947	0.120918	0	0.152122	2.60236	1.28136	5.9453	0	0.0248	0	0.197918	0	0.312415	0.685799	0.271537	2.30382	0.274935	zebra mussel
Manitowoc	RM	1	DM	1	1.78241	0.0985745	0.559231	0	11.2585	6.45844	0.52565	1.37941	2.6111	2.97597	0.470219	1.76257	0	2.77213	0.496914	0.147798	0.261448	0.606069	2.0344	0.366031	0.270312	0	1.70317	7.76446	0	0.119468	0.297452	0	0.364316	2.15777	0.995165	2.73068	0	0.0777686	0	0.210225	0	0.212837	0.438662	0.268217	1.14571	0.426854	zebra mussel
Manitowoc	RM	1	DM	2	1.43915	0	0.464836	0	10.902	6.13952	0.536332	1.5681	2.49593	2.94871	0.380955	1.67842	0	2.84715	0.312577	0.123003	0.187969	0.57887	2.06603	0.352102	0.251806	0.0456263	1.74994	8.16064	0	0.0967398	0.13007	0	0.380625	2.32023	1.05133	2.7548	0	0	0.158799	0.306289	0	0.19192	0.417164	0.134613	1.12972	0.198876	zebra mussel
Manitowoc	RM	2	DM	1	0.609167	0	0.156837	0	5.76915	1.67645	0.28737	1.01693	1.03075	1.64253	0.201599	1.05537	0	1.043	0.179866	0.0734005	0.14228	0.464842	0.945524	0.0431019	0.154823	0.0114794	1.76246	4.18508	0	0.0511113	0.0724689	0	0.578002	2.15477	1.29041	2.31454	0	0	0.0835168	0.00398524	0	0.0385889	0.225964	0	0.526455	0.10805	zebra mussel
Oconto	RM	1	DM	1	0.241838	0	0.334275	0	6.86951	2.28888	0.41273	1.15585	1.15032	1.61165	0.219858	0.956179	0	1.71992	0.144553	0.0537241	0.0535929	0.808878	1.15206	0.111318	0.245171	0.0270195	2.56232	4.21897	0	0.0602195	0.0508734	0	0.679552	1.93909	1.73122	2.81711	0	0.0538435	0.0434121	0.0364944	0	0.165224	0.275469	0.0329924	0.597674	0.101076	zebra mussel
Oconto	RM	1	DM	2	0.198469	0	0.315424	0	6.73311	2.20169	0.413926	1.23432	1.15764	1.61436	0.220752	0.967008	0	1.72742	0.158455	0.0538132	0.0556726	0.831514	1.17156	0.0694185	0.249595	0.0293853	2.59699	4.31394	0	0.0615495	0.0498169	0	0.658304	1.96295	1.75296	2.82372	0	0.0513009	0.0190498	0	0	0.198353	0.277993	0.0334068	0.555622	0.103237	zebra mussel
Oconto	RM	2	DM	1	1.40479	0	0.476258	0	9.57126	3.87849	0.621235	1.20908	2.21574	2.28487	0.349842	1.97897	0	4.26902	0.269687	0.0875803	0.108984	0.639738	2.7402	0.337573	0.249214	0	2.4005	5.61954	0	0.100688	0.0667963	0	0.629183	1.75594	1.72146	2.83321	0	0.0194533	0.0641412	0.292666	0.142048	0.559763	0.40663	0.115313	1.48191	0.140507	zebra mussel
Pere Marquette	RM	1	DM	1	0.647625	0	0.183529	0	8.69402	3.21371	0.410294	1.37865	1.71263	1.92688	0.299452	1.13497	0	2.42326	0.185404	0.0430979	0.0516978	0.553609	1.37655	0.134032	0.163991	0	2.16633	4.98103	0	0.0545617	0.0361899	0	0.542581	2.15274	1.67744	3.29044	0	0.0179942	0.0329172	0.0334227	0	0.0933393	0.20241	0.0446621	0.63934	0.102555	zebra mussel
Peshtigo	RM	1	DM	1	0.0603818	0	0.187574	0	4.75275	1.15096	0.419044	1.07882	0.790822	1.29941	0.159743	0.639303	0	1.44435	0.125017	0.0502044	0.055014	0.64268	0.778559	0.102587	0.176094	0.0373822	2.68214	3.40513	0	0.125397	0.0340556	0	0.497439	1.62317	1.92581	2.49946	0	0.0372257	0.025658	0.0266754	0	0.121446	0.236853	0	0.45717	0.0941941	zebra mussel
Peshtigo	RM	1	DM	2	0.102459	0	0.205385	0	4.89287	1.19255	0.42364	1.22239	0.787517	1.29751	0.160888	0.624326	0	1.47937	0.125226	0.0467053	0.0558802	0.640008	0.778657	0.0903828	0.174421	0.041773	2.71275	3.43752	0	0.123139	0.0323449	0	0.539509	1.64434	1.94645	2.55491	0	0.039175	0	0.0715791	0	0.140089	0.239252	0	0.451418	0.0909992	zebra mussel
Peshtigo	RM	2	DM	1	0.11894	0	0.202804	0.0112403	5.56646	1.7448	0.487992	0.918882	1.21058	1.41937	0.187674	0.779297	0	2.42366	0.170566	0.044361	0.0591993	0.604296	1.48011	0.139582	0.217289	0.0397958	2.39591	4.13832	0	0.0851657	0.0389331	0	0.581019	1.65198	1.6735	2.377	0	0.0293453	0.0386754	0.0612478	0	0.208135	0.25715	0.0274232	0.757836	0.0950738	zebra mussel
Pike	RM	1	DM	1	3.50552	0	0.926023	0	31.6359	14.9911	1.31977	2.59672	6.61317	8.17911	1.52186	4.77928	0	16.9592	0.601325	0.110323	0.201809	1.41991	10.8189	1.08482	0.313866	0	2.06535	16.2861	0	0.137889	0.169029	0	0.254665	2.61922	1.88993	6.43319	0	0.0543182	0.187525	0.6795	0.162274	0.36614	0.609873	0.387252	2.22156	0.344148	zebra mussel
Pike	RM	2	DM	1	2.59635	0	0.70863	0	27.5663	12.7449	1.14239	2.37882	5.90065	7.32138	1.4609	4.17529	0	13.8941	0.494222	0.0942783	0.156196	1.16508	8.79536	0.686186	0.262393	0	1.83231	13.806	0	0.0989031	0.106463	0	0.227825	2.32563	1.66211	5.48535	0	0	0	0.194435	0	0.204985	0.501256	0.316981	1.74638	0.320121	zebra mussel
Root	RM	1	DM	1	0.782034	0	0.204863	0	9.13673	3.89952	0.453928	1.37457	1.5188	2.12162	0.260747	1.20607	0	2.32136	0.157664	0.0551592	0.0702758	0.466319	1.73507	0.107055	0.138762	0	1.96085	6.12752	0	0.0689584	0.0660267	0	0.461526	2.52679	1.39492	3.7509	0	0.0235282	0.103903	0.0719964	0	0.0852601	0.241939	0.0654384	0.813955	0.0816029	zebra mussel
Root	RM	2	DM	1	2.18591	0	0.413565	0	17.7401	9.67292	0.675362	1.90361	3.34919	3.79109	0.653644	2.33302	0	5.3013	0.412936	0.0779052	0.110695	0.707829	3.41104	0.520259	0.232874	0	2.1464	10.9716	0	0.103043	0.0970572	0	0.375932	2.77186	1.71701	4.6139	0	0	0.189175	0.38903	0	0.172578	0.42948	0.120307	1.30101	0.168843	zebra mussel
Sheboygan	RM	1	DM	1	7.01983	0.103152	1.12936	0	35.9569	38.0682	0.852052	2.5208	7.915	4.80031	1.85976	3.04348	0	5.93171	1.06214	0.162625	0	0.79317	6.94518	0.381995	0.338078	0.0954498	1.97429	26.1926	0	0.192883	0.144576	0	0.326691	2.73975	1.46261	7.03118	0	0.0431027	0.224521	0.31496	0	0.23585	0.727997	0.220743	2.50558	0.456057	zebra mussel
Sheboygan	RM	2	DM	1	6.58782	0.057763	1.08756	0	34.453	33.8362	0.891557	2.78693	6.81787	4.8541	1.63963	2.91302	0	5.01945	0.925978	0.150022	0	0.702127	5.90296	0.220857	0.350676	0.0557154	2.08026	23.7867	0	0.165193	0.111586	0	0.211182	3.41758	1.45525	7.01841	0	0.0873775	0.155543	0.0810926	0	0.230845	0.607861	0.186455	2.10921	0.283766	zebra mussel
Betsie	L	1	SE	1	0.420974	0.0374263	0.0496701	0.0453256	3.47334	0.341783	0.0771299	1.907	0.324452	1.49501	0.0503717	1.01837	0	1.70617	0.0895299	0	0.119743	0.0613646	1.36287	0.176903	0	0	0.212568	0.812275	0	0	0.602486	0	0	0.0733224	0.298673	0.621461	0	0.477494	0.0211142	0	0.0285507	0.0363537	0.218219	0.0144396	0.0465941	0	seston	6000	0.17125
Betsie	L	2	SE	1	0.137641	0.0150004	0.0258499	0.0155755	3.45757	0.29718	0.0409182	2.01966	0.280589	1.49626	0.0181901	1.03305	0	1.65874	0.0525188	0	0.0422658	0	1.29204	0	0	0	0.184518	0.77345	0	0.042893	0.489397	0	0	0	0.245481	0.557804	0	0.0608876	0	0.0556192	0	0.0272548	0.19802	0	0.0414176	0	seston	6000	0.17125
Ford	L	1	SE	1	0.373344	0	0.0599138	0	7.82839	2.83699	0.196673	4.70741	0.726677	2.62498	0.0577621	1.3361	0	2.7043	0.201228	0	0.127924	0.061642	1.64313	0.411053	0	0	0.2441	1.35287	0	0.219031	0.378274	0	0	0	0.168747	0.60112	0.0327534	0.28903	0.182959	0.499198	0.0950649	0.13208	0.571779	0.0678909	0.173757	0	seston	2000	1.34
Ford	L	2	SE	1	0	0	0.0417212	0.0277492	6.69138	2.15756	0.14432	4.85842	0.868112	2.89099	0.0851472	1.39133	0	2.71732	0.265414	0	0.1473	0.0948923	1.80003	0.0769204	0.0541398	0	0.303837	1.49373	0	0.231816	0.406734	0	0	0.0435596	0.204923	0.670614	0.0496064	0.254569	0.0494366	0.230356	0.0412125	0.0517404	0.55589	0.0384471	0.140452	0	seston	2000	1.34
Kewaunee	L	1	SE	1	0	0.100297	0	0.0318162	4.6106	1.51303	0.434432	4.60894	0.514524	1.62517	0.457241	0.808945	0	1.54222	0.221628	0	0.871097	0.336126	0.766855	0.988743	0.210199	0	0.369043	1.58726	0.668991	0	0.86876	0	0.492486	0.397836	0.383626	0.441543	0	1.57913	0.925061	0.188666	0.162856	0.120086	0.942648	0.247042	0.404487	0.243544	seston	1500	10.2188
Kewaunee	L	2	SE	1	0.0417219	0.191702	0.0473781	0.157312	3.32138	1.19006	0.192765	4.05765	0.582852	1.59829	0.282183	0.710599	0.334764	1.40796	0.376872	0.147151	0.365473	0.218141	0.604947	0.332459	0.179976	0	0.312387	1.36253	0.104074	0.412304	0.428618	0	0.224239	0.267073	0.213845	0.328185	0.218191	0.478545	0.40097	0.565476	0.0313685	0.0323913	0.758002	0.117766	0.176964	0	seston	1500	10.2188
Manitowoc	L	1	SE	1	0	0	0	0	2.30441	0.454062	0.031147	3.78023	0.128428	0.320629	0.0108252	0.191438	0	0.0388056	0.0471438	0	0.401836	0.0953973	0.275828	0	0.0105573	0	0.0543663	0.584542	0.28788	0.4996	0.375435	0	0.126745	0.0357479	0.131418	0.161972	0	0.724233	0.265844	0	0.0311682	0.0193668	0.25416	0.0641126	0.0603374	0.0623474	seston	2400	3.5417
Manitowoc	L	2	SE	1	0.0944648	0.0994775	0.0460449	0.126591	2.25071	0.587694	0.120775	3.63493	0.233547	0.574642	0.241535	0.265303	0	0.435066	0.347045	0.14719	0.256099	0.140343	0.344587	0	0.167692	0.121468	0.140403	0.608672	0.0661435	0.203321	0.334816	0	0.137163	0.137161	0.127855	0.084459	0.151258	0.244602	0.232877	0.203329	0.0341107	0.0273252	0.245528	0.072324	0.139404	0	seston	2400	3.5417
Oconto	L	1	SE	1	0.440416	0	0.0557104	0	7.07233	5.76423	0.11499	3.27451	0.722741	1.56641	0	0.84347	0	2.34303	0.203227	0	0.10058	0.0166319	2.07189	0.479821	0.0847662	0	0.590522	3.59575	0	0.262306	0.652462	0	0.14212	0.0811769	0.316306	0.750338	0.0860995	0	0.39099	0.0531201	0.163271	0.230236	1.25545	0.118921	0.271156	0.115884	seston	1700	2.4929
Oconto	L	2	SE	1	0	0.051438	0	0.0573418	3.11562	1.53182	0.198056	5.26772	0.917323	1.30073	0.244835	0.887961	0.168144	2.26925	0.368682	0.165024	0.351454	0.181739	1.79459	0.611325	0.224089	0.153356	0.704126	3.90584	0	0.338938	0.693972	0	0.393109	0.312833	0.475883	0.949545	0	1.18512	0.41	0.439742	0.0188341	0	1.01689	0.124731	0.145703	0	seston	2000	2.4929
Pere Marquette	L	1	SE	1	0.242007	0.0125539	0.0304732	0.0212516	2.19337	0.331995	0.0442886	1.29285	0.197577	0.741721	0.0311141	0.553672	0	0.874069	0.0845629	0	0.0893014	0.0360731	0.758931	0.234265	0	0	0.180246	0.587155	0	0.0510764	0.418745	0	0.0406218	0.040419	0.22363	0.460208	0	0.340982	0.0694492	0.255219	0.0292256	0.0407566	0.155394	0.0359038	0.0439598	0.0299748	seston	6500	0.23
Pere Marquette	L	2	SE	1	0.0624282	0.0143516	0.0180679	0.0167792	1.56204	0.24901	0.0299928	0.949864	0.173028	0.651538	0.027054	0.508597	0	0.708487	0.0687404	0.0115643	0.039634	0.0241096	0.665556	0	0.0237696	0	0.181571	0.55861	0	0.0414272	0.349182	0	0.00976333	0.0132424	0.17637	0.436711	0.0224515	0.0330972	0.000494718	0	0.0133135	0.0184933	0.132658	0.00960512	0.0337135	0.0114402	seston	10800	0.23
Peshtigo	L	1	SE	1	1.58109	0	0.265122	0	15.5407	4.88039	0.296241	4.33324	1.29809	5.6651	0.223225	5.65566	0	9.57937	0.46465	0	0.229946	0.202578	5.85665	0	0	0	1.18409	4.63979	0	0.222798	2.21588	0	0	0.15716	0.916274	2.38964	0	0.36142	0	0.419198	0	0.188679	1.12658	0	0.34268	0	seston	1500	1.64165
Peshtigo	L	2	SE	1	0.106586	0.159902	0.0666703	0.0374715	11.2005	2.94965	0.158337	5.66149	1.10547	4.54205	0.310178	4.9992	0	7.6931	0.431497	0.0728681	0.491345	0.301074	4.80923	0.44155	0.138369	0	1.10034	4.11434	0	0.351955	2.48856	0	0.11328	0.157663	0.816437	2.20576	0.228714	0.721743	0.323866	0.248042	0.101134	0.0472289	1.0305	0.975713	0.249776	0	seston	1500	1.64165
Pike	L	1	SE	1	0.198388	0.0975197	0.094442	0.106626	1.8997	0.343984	0.143147	1.59955	0.347295	0.908672	0.140897	0.576988	0.0968561	1.16348	0.133939	0.103512	0.338879	0.131043	1.06281	0.0576272	0	0	0.193881	0.924546	0	0	0.497885	0	0	0.193505	0.299772	0.675251	0	0.241397	0.0891719	0	0.0187567	0.0283157	0.167686	0.0478238	0.0573305	0.0378461	seston	5750	1.275
Pike	L	2	SE	1	0.141126	0.0513542	0.0467173	0.0598195	1.69987	0.287962	0.0656006	1.38597	0.238928	0.768837	0.0781768	0.522758	0.0485874	1.18449	0.0874885	0.044248	0.0973605	0.0464975	1.01125	0.0593035	0.0177189	0	0.130614	0.905974	0	0.0438014	0.390997	0	0	0.0518356	0.185252	0.665993	0.0341584	0.0410621	0.0346147	0.0551959	0.0413181	0.0496179	0	0.031739	0.0618878	0	seston	6000	1.275
Root	L	1	SE	1	0.634968	0.0443441	0.0673903	0.0567591	3.34968	0.417286	0.103304	2.19712	0.313911	1.18523	0.0688482	1.40413	0	1.82558	0.0960169	0.0410899	0.142449	0.0740993	1.4569	0.136737	0.0520494	0	0.477631	1.34033	0	0.0501042	1.12127	0	0.0713306	0.106316	0.414594	1.05988	0	0.302185	0.0223013	0.0854703	0.0502711	0.0917658	0.18395	0.0611959	0.0736025	0	seston	6000	0.34715
Root	L	2	SE	1	0.127287	0.0231315	0.0158981	0.0144004	2.85775	0.317641	0.0547987	1.95979	0.262059	1.11097	0.0532652	1.34853	0	1.79061	0.0506625	0	0.0498151	0.0220256	1.34626	0	0	0	0.431905	1.29299	0	0.0377024	0.865769	0	0	0.0393952	0.37832	1.03693	0	0.0514942	0.062165	0.0746871	0.0288191	0.0460876	0.172585	0.0241447	0.054134	0	seston	6000	0.34715
Sheboygan	L	1	SE	1	0.112954	0	0	0	3.92299	0.427838	0.0219611	2.39408	0.325852	1.52839	0.00664229	1.29518	0	1.81221	0.0860716	0	0.0829072	0.0282736	1.53124	0.0175594	0.0165094	0	0.283661	0.915351	0	0.0806033	0.687402	0	0.0567291	0.0358851	0.459666	0.851227	0	0	0.0921909	0	0.0260038	0.0331369	0.294345	0.0755784	0.0623014	0.0674121	seston	4000	1.4175
Sheboygan	L	2	SE	1	0.207796	0.0283189	0.0251223	0.0220325	2.86252	0.439656	0.0375685	0.984977	0.383244	1.53475	0.0359745	1.25627	0	1.85228	0.146875	0	0.0477873	0.0436059	1.59951	0	0.0472771	0	0.333807	1.08768	0	0.047912	0.688854	0	0.0329662	0.0516935	0.476308	0.933214	0	0.0497083	0.0549586	0.0775942	0.0221115	0.0329647	0.279885	0	0.0537057	0	seston	4500	1.4175
Sturgeon	L	1	SE	1	0.935639	0	0.262001	0	6.13174	2.14704	0.269354	4.15694	0.738156	2.2186	0	1.15152	0	1.75013	0.23817	0	0.238577	0	1.63426	0	0	0	0.49884	1.43248	0	0.18543	0.629073	0	0	0	0.488842	1.07051	0	0.282263	0	0.203978	0	0	0.690513	0	0.18479	0	seston	1400	1.38335
Sturgeon	L	2	SE	1	0.0356522	0.0888087	0.0420359	0.0579096	4.96021	1.65069	0.148175	3.37009	0.693306	2.15701	0.133783	1.21486	0.0182264	1.95418	0.256049	0.0312817	0.218425	0.102006	1.60372	0.454311	0.0628903	0	0.547634	1.49748	0	0.2119	0.829599	0	0.0581652	0.0777592	0.446488	1.07426	0	0.71859	0.154977	0.12247	0.0467255	0.050325	0.743636	0.179242	0.209795	0	seston	1400	1.38335
Betsie	R	1	SE	1	0.253899	0.254793	0.141146	0.212997	4.13206	1.17006	0.432287	6.35946	0.697807	1.2287	0.385858	0.61525	0.239601	0.113712	0.268281	0	1.11501	0.208365	0.386516	0	0.167336	0	0.318306	0.972193	0.673039	0.986765	0.379024	0	0.328373	0.27981	0.281235	0	0.928009	1.56343	0.0992696	0	0.10036	0.0802738	0.542181	0.168328	0.208854	0.121064	seston	1600	7.135
Betsie	R	2	SE	1	0.0260192	0.206851	0.0364764	0.129887	3.28923	0.771842	0.224009	6.79584	0.567344	1.17125	0.439304	0.554024	0.246476	0.566401	0.359384	0.241415	0.513376	0.148873	0.397814	0.294123	0.237718	0.187951	0.295403	0.948164	0.128593	0.362658	0.38654	0.123948	0.182692	0.190898	0.120596	0.19896	0.234553	0.505611	0.24574	0.462873	0.0407634	0.0264886	0.441501	0.120458	0.198086	0.118272	seston	1600	7.135
Ford	R	1	SE	1	0	0.0193094	0	0.00656317	3.44688	0.406319	0.133168	7.8114	0.228518	0.57835	0.0518148	0.306644	0	0.5223	0.0320255	0	0.199575	0.0141716	0.118739	0.236205	0	0	0.0520993	0.245197	0	0.144491	0.0791885	0	0	0	0.0258413	0.0611043	0.0214739	0	0.100032	0.367904	0	0.0294028	0.201313	0.0253648	0.0867893	0	seston	3500	1.17
Ford	R	2	SE	1	0.0291131	0.0538669	0.0313516	0.0482442	1.85834	0.603472	0.0915448	1.82487	0.326256	0.528334	0.0546523	0.341576	0.0322892	0.382751	0.052799	0.0222602	0.090278	0.0202937	0.147178	0	0.0154526	0	0.0716921	0.261807	0.0118941	0.10234	0.136784	0	0.016627	0.0271464	0.0279987	0.051296	0.023682	0.153108	0.0200406	0.108375	0.0247901	0.0634943	0.202531	0.027549	0.0970297	0	seston	3500	1.17
Kewaunee	R	1	SE	1	0	0	0	0	3.25891	1.27438	0.0376636	3.11161	0.396848	0.505108	0.151517	0.332791	0.045717	0.583966	0.148486	0	0.697028	0.101939	0.501327	0	0.137762	0	0.240158	3.35009	0.515853	1.02144	0.423347	0	0.142716	0.0498996	0.147768	0.614879	0.786727	1.16532	0.350767	0	0.0726311	0.0537308	1.15987	0	0.172827	0	seston	2000	2
Kewaunee	R	2	SE	1	0.0340542	0.137182	0.064359	0.18613	2.9505	1.26688	0.149447	3.51111	0.555915	0.784406	0.234305	0.43768	0.189702	0.793721	0.432652	0.201956	0.348664	0.143517	0.531533	0.278356	0.225964	0	0.287044	3.31176	0.0918647	0.272905	0.240994	0	0.180584	0.206645	0.178404	0.656545	0.203088	0.264471	0.217859	0.300595	0.0578259	0.0355636	1.06108	0.0927741	0.199158	0	seston	2000	2
Manitowoc	R	1	SE	1	3.56136	1.04229	1.2957	0.485523	38.2172	19.1229	0.901879	24.8325	0	6.66862	1.03818	8.03996	0.329035	22.8937	1.84632	0.313731	1.76683	1.32979	21.2375	1.1475	0.787353	0	2.29951	51.023	0	1.14511	2.72828	0	0.353111	0.402912	2.16176	10.7452	0	5.30246	1.20425	0	0.66126	0.516024	15.3619	1.36483	0.6914	0	seston	400	15.5167
Manitowoc	R	2	SE	1	1.76543	0.450099	0.981729	0.384656	35.1151	19.1647	0.761103	16.2713	5.11818	7.30359	0.74325	8.03144	0.367224	23.7184	2.33352	0.743198	1.38915	1.31991	21.4107	0	1.03132	0.424044	2.48118	51.8673	0	1.10438	1.8572	0	0.20601	0.209179	1.84869	10.1371	0.647346	1.26152	0.845557	0.881034	0.49292	0.472542	16.017	0.635127	0.880283	0.746853	seston	400	15.5167
Oconto	R	1	SE	1	0.100298	0	0	0	4.87484	1.11304	0.0992868	5.33617	0.364045	0.73663	0.00396246	0.405367	0	1.19078	0.0158529	0	0.119635	0.00536302	0.66798	0.310096	0	0	0.0939618	1.17893	0	0.137619	0.176591	0	0.0450523	0	0.0890423	0.238304	0.032877	0	0.125102	0	0.103655	0.15667	0.564664	0.0364305	0.135848	0	seston	2500	1.6125
Oconto	R	2	SE	1	0.016026	0.110806	0.0247346	0.13418	2.18799	0.456711	0.114779	4.57278	0.439882	0.765282	0.101019	0.420501	0.0887236	0.955041	0.252312	0.0940319	0.248125	0.0999924	0.60733	0	0.0655717	0.0409783	0.148286	1.13347	0.0428338	0.172331	0.199803	0	0.024087	0.0471207	0.105055	0.277667	0.0788347	0.199218	0.0835765	0.227634	0.0296572	0.0230979	0.432746	0.0955679	0.0965107	0	seston	2500	1.6125
Pere Marquette	R	1	SE	1	0.164251	0.0605332	0.0943797	0.104689	3.01448	1.10784	0.169063	3.45407	0.369587	0.833159	0.281284	0.292212	0.193286	0.270756	0.250417	0	0.654522	0.191812	0.341101	0.595882	0.162492	0.210104	0.268684	1.08279	0.439416	0	0.448903	0	0.249485	0.211298	0.207983	0.224644	0	0.88396	0.422405	0.0980046	0.101807	0.0867139	0.457902	0.151749	0.201262	0.153177	seston	2500	2.27145
Pere Marquette	R	2	SE	1	0.718095	0.140041	0.186812	0.166574	2.61222	1.21402	0.191985	3.19929	0.418237	0.893909	0.310221	0.361106	0	0.38808	0.542103	0.267162	0.381472	0.218467	0.407154	0	0.296093	0.247932	0.324388	1.13411	0.133498	0.318171	0.355787	0	0.283396	0.341996	0.198135	0.257643	0.263361	0.446554	0.229283	0.415749	0.311138	0.269639	0.571319	0.108663	0.275796	0	seston	2500	2.27145
Peshtigo	R	1	SE	1	0	0	0	0	5.15529	1.54216	0.438033	8.41893	0.946201	1.73454	0.459466	0.854119	0	1.42301	0.661938	0	0.933719	0	1.09493	0	0	0	0	1.3446	0	0.470405	0.858282	0	0	0	0	0.597612	0	1.02408	0	0.696112	0	0	0.851502	0	0	0	seston	800	14.4333
Peshtigo	R	2	SE	1	0.0783539	0.337248	0.105277	0.31813	5.28178	0.957319	0.274711	10.9481	0.74739	1.21881	0.203405	0.535675	0	1.65002	0.49192	0.0592292	0.616137	0.139749	1.0615	0	0.106417	0.0983126	0.321281	1.32837	0.0874739	0.555363	0.430385	0	0.0586234	0.0988711	0.164	0.426141	0.238165	0.930087	0.25701	0.851365	0.116889	0.109915	0.92206	0.17771	0.226452	0	seston	800	14.4333
Pike	R	1	SE	1	0.179661	0.251071	0.155284	0.190695	2.44525	1.46536	0.168276	2.26104	0.81528	0.939034	0.39935	0.618813	0.299258	1.41598	0.243447	0.272489	0.334861	0.184651	0.820316	0.250449	0.289849	0	0.283188	1.18356	0.124806	0.319588	0.452838	0.0745771	0.239319	0.290809	0.255064	0.543964	0.218738	0.303561	0.214785	0.133936	0.27443	0.219861	0.548303	0.120311	0.280319	0	seston	3000	2.035
Pike	R	2	SE	1	0.294152	0.177288	0.175703	0.19015	2.10374	1.39437	0.245601	1.909	0.884605	0.94381	0.250449	0.57541	0	1.00249	0.249576	0.199996	0.510327	0.214865	0.746283	0	0.184111	0	0.2763	1.05376	0.266142	0	0.316132	0	0	0.324313	0.335901	0.489509	0.0859202	0	0.16663	0	0.061327	0.057983	0.411693	0.0394667	0.0944509	0	seston	3000	2.035
Root	R	1	SE	1	4.62462	0.79987	1.12293	0.79894	25.9467	17.123	1.06204	8.26967	4.03578	5.44414	0.946941	4.75351	0.822954	15.5066	1.33062	0	1.91287	1.05813	10.4844	0.973706	0.926758	0	1.53162	15.7142	0	0.351378	2.41232	0	0	1.4319	1.81143	4.84357	0	0	1.04942	1.47664	0.488325	0.41978	5.92889	0.634673	0.480098	0	seston	700	12.4333
Root	R	2	SE	1	2.76412	0.571304	0.701326	0.601966	26.9983	16.6056	0.693363	11.7984	3.6307	5.05295	0.479026	4.484	0.40039	16.5232	1.00739	0.337074	0.906974	0.568304	10.4394	0.796616	0.455946	0	1.13567	16.2289	0	0.477503	1.19745	0	0	0.374579	1.08766	4.796	0	0.492702	0.210427	0.601863	0.386613	0.347273	0	0.435285	0.606482	0	seston	700	12.4333
Sheboygan	R	1	SE	1	0.107395	0.126113	0.130548	0.167946	8.46961	4.94363	0.292744	5.85341	1.04416	1.6843	0.289002	0.88358	0.194947	3.20013	0.404333	0	1.01845	0.241482	2.54339	0.771632	0.150705	0	0.372317	8.42415	0.657607	0	0.370812	0	0.265257	0.208877	0.439627	1.79884	0	1.45685	0.44161	0	0.135504	0.12813	2.91213	0.154079	0.268744	0	seston	900	12.075
Sheboygan	R	2	SE	1	0.00713943	0.176639	0.0535275	0.180294	7.60845	3.39924	0.256841	8.96444	1.29224	2.1151	0.34641	1.27715	0.293839	4.08585	0.822028	0.259364	0.504421	0.233774	2.7295	0	0.218708	0	0.403383	10.1121	0	0.448418	0.39648	0	0	0.105017	0.279391	2.00731	0.182055	0.447912	0.139001	0.347455	0.0562608	0.0536318	2.81193	0.14566	0.23379	0	seston	900	12.075
Sturgeon	R	1	SE	1	0.264214	0	0.163917	0	2.04977	0.612321	0.175816	1.5657	0.40784	1.03873	0.13789	0.397185	0	0.498148	0	0	0.123655	0	0.627395	0	0	0	0	0.465691	0	0	0.229323	0	0	0	0	0.228406	0	0.176249	0	0.118069	0	0	0.267645	0	0	0	seston	2400	0.55
Betsie	RM	1	SE	1	0.615026	0.0768852	0.109467	0.050887	4.24201	1.49354	0.0975609	2.50976	0	1.02402	0.108275	0.648908	0	1.08106	0.163783	0.0551664	0.234636	0.0975976	1.82221	0.162958	0.0878905	0	0.227289	2.93948	0	0.112316	0.698214	0	0.086499	0.104858	0.278985	2.66869	0	0	0	0	0.0694963	0.0478213	0.656358	0.109827	0.0617602	0.0657404	seston	5000	0.96
Betsie	RM	2	SE	1	0.484941	0.0308152	0.0660872	0.037693	3.51771	1.13056	0.0517787	1.45441	0.282926	0.995743	0.0534242	0.525921	0	1.01925	0.108331	0	0.0590722	0	1.4896	0	0	0	0.148709	2.33731	0	0.05181	0.471145	0	0	0.0122713	0.177479	2.04434	0	0.0803832	0	0.0267586	0.0380179	0.0382276	0.510643	0	0.0568335	0	seston	6000	0.495
Ford	RM	1	SE	1	0	0.00838492	0.00237495	0.0472137	2.80004	0.514917	0.19224	4.39858	0.266367	0.584439	0.188834	0.395007	0.0740301	0.531674	0.186587	0.0865221	0.255562	0.0927436	0.175334	0.257727	0.195578	0	0.154691	0.321394	0	0.337206	0.127758	0.0404337	0.128613	0.00532399	0.0737675	0.0733458	0.0932463	0	0.157342	0.364658	0.0499401	0.0738941	0.243951	0.120311	0.155319	0	seston	3000	1.37
Ford	RM	2	SE	1	0.00952107	0	0.0202703	0.0436976	1.08811	0.299383	0.0561892	0.969503	0.255801	0.443711	0.122726	0.212224	0	0.277297	0.0926423	0.0460321	0.108982	0.0368855	0.0983253	0	0.0156902	0	0.0599358	0.222434	0.0251313	0.0805073	0.0508963	0	0.0140135	0.0272005	0.0319229	0.0549346	0.0302909	0.122431	0.0260973	0.0719837	0.0187044	0.03352	0.172466	0.0407216	0.0782083	0	seston	3000	1.37
Kewaunee	RM	1	SE	1	0	0.048042	0	0	10.2696	5.65621	0.214964	9.22297	0.901212	1.22019	0.559212	0.960808	0.36269	2.88838	0.346619	0.329321	0.710246	0.333539	2.76326	0.850923	0.712762	0.448748	0.596362	6.98348	0	0.607265	1.43388	0	0.426246	0.182972	0.503234	2.03196	0.360284	0	0.94484	0	0.201751	0.154968	2.03702	0	0.531349	0.452163	seston	1000	8.80835
Kewaunee	RM	2	SE	1	0.488558	0.61034	0.305301	0.730894	5.80375	3.66144	0.381092	4.2529	1.04911	1.66685	0.669232	0.970884	0.491921	2.17984	0.981863	0.374906	0.902881	0.384133	2.48315	0.583807	0.826773	0	0.676975	6.61175	0.477115	0.937791	1.1193	0	0.748643	0.909114	0.764378	2.26574	0.665333	0.678374	1.02013	0.965814	0.410594	0.352186	1.7492	0.289983	0.580587	0	seston	1000	8.80835
Manitowoc	RM	1	SE	1	0.41381	0.394754	0.162063	0.295269	6.29499	2.39245	0.35464	7.18762	0.944495	1.42153	0.572009	0.906009	0.468744	1.92166	0.457705	0	1.20362	0.391107	2.09567	0	0.374796	0	0.64058	4.58408	0.755161	1.66383	0.952652	0	0.44853	0.394906	0.759778	1.62992	1.0633	1.56735	0.895712	0	0.121405	0.116785	1.85691	0.218956	0.392002	0.226984	seston	1000	8.9583
Manitowoc	RM	2	SE	1	0.0303797	0.447582	0.045943	0.277598	4.90288	1.54032	0.27496	8.59458	0.997669	1.89189	0.480358	0.909162	0.4347	2.93229	0.730779	0.381968	0.615501	0.354642	1.8716	0	0.42883	0.288324	0.564143	4.78039	0	0.558329	0.740074	0	0.229242	0.193657	0.457314	1.537	0.353374	0.559885	0.34659	0.526585	0.0675112	0.101286	1.80465	0.182862	0.295298	0.223806	seston	800	8.9583
Oconto	RM	1	SE	1	0.521388	0	0.0485453	0	4.95809	2.29771	0.0381153	1.6238	0.541658	0.864277	0.0272806	0.725091	0	2.35354	0.132524	0	0.1252	0.0463233	2.29218	0.373328	0.029007	0	0.179745	2.1717	0	0.106659	0.701504	0	0	0.0191889	0.21809	0.694069	0	0	0.108722	0.254394	0.144368	0.214244	0.904531	0.10048	0.149681	0	seston	3000	0.915
Oconto	RM	2	SE	1	0.400285	0.090435	0.145892	0.0857971	6.34846	2.74021	0.178726	4.72978	0.815882	1.32948	0.144898	0.918791	0.122901	2.78031	0.317581	0.0649643	0.253476	0.115964	2.60442	0	0.0620899	0	0.28417	2.78303	0	0.184074	0.692072	0	0	0.0892677	0.284789	0.819523	0.0756729	0.177901	0.0523138	0.12615	0.109762	0.175152	1.05872	0.0881315	0.195726	0	seston	2310	0.915
Pere Marquette	RM	1	SE	1	0.0347334	0.0195161	0.0263458	0.0488009	1.50487	0.407416	0.0785091	1.96303	0.163451	0.345009	0.0842118	0.0810653	0.0497942	0.258787	0.055408	0	0.235125	0.0552155	0.353808	0.179877	0	0	0.0770549	0.382235	0.13657	0.178764	0.18387	0	0.068584	0.0546422	0.0999682	0.153487	0	0.314918	0.0833456	0	0.0309519	0.0364605	0.201169	0.0489536	0.074356	0.0279664	seston	4000	1.52
Pere Marquette	RM	2	SE	1	0.0421487	0.0499031	0.0276569	0.0716009	1.21795	0.287895	0.071017	1.84495	0.163889	0.371766	0.142528	0.146795	0	0.337597	0.192483	0.0810666	0.138864	0.0749016	0.365897	0.0948	0.0861196	0.0693796	0.111019	0.407796	0.0399475	0.105149	0.221807	0	0.0671408	0.0755362	0.086045	0.151415	0.0765444	0.142401	0.0665375	0.0594547	0.0203732	0.0191495	0.165124	0.035704	0.0789992	0	seston	4000	1.52
Peshtigo	RM	1	SE	1	0	0	0	0	3.35309	1.55995	0.305307	3.27639	0.749775	1.2065	0	0.452993	0	1.15591	0	0	0.285097	0	0.794193	0	0	0	0	1.46521	0	0.253381	0.592735	0	0	0	0	0.333726	0	0.53029	0	0.385304	0	0	0.654511	0	0	0	seston	1300	5.44
Peshtigo	RM	2	SE	1	0	0.256103	0.0396922	0.191718	2.8987	0.845749	0.383227	6.41714	0.802094	1.29739	0.270724	0.555222	0	1.23286	0.506559	0.203949	0.501183	0.17651	0.799134	0	0.180191	0.143576	0.299757	1.50917	0.0841737	0.372709	0.616215	0	0.0358487	0.0654174	0.11189	0.334643	0.168064	0.46412	0.135035	0.459356	0.0411064	0.0349274	0.655842	0.19984	0.191138	0	seston	1300	5.44
Pike	RM	1	SE	1	1.96755	1.77875	1.26753	1.41168	8.46467	3.18069	1.57253	11.1327	3.08453	4.82502	2.26229	2.70805	0	3.44863	1.63278	1.80169	3.86785	2.20293	4.69727	0.620743	1.47944	0	1.81773	4.61003	2.20352	2.70216	3.493	0	1.39195	1.89489	1.99725	2.23006	0	2.04396	2.09444	0	1.09967	0.772422	2.21338	0.925703	1.10585	0.737537	seston	600	14.8166
Pike	RM	2	SE	1	0.253549	0.744116	0.343633	0.605733	6.34199	2.00624	0.559752	7.95961	1.76693	2.62643	1.39106	1.68205	1.0016	4.38838	0.738313	0.952338	1.30129	0.577207	3.71704	0.900084	0.982991	0.483411	1.0111	4.44095	0	1.13127	2.40276	0	0.788498	0.870165	0.986839	2.01544	0.837303	0.682311	0.816632	0.241457	0.533672	0.433436	1.62813	0.40475	0.873078	0	seston	600	14.8166
Root	RM	1	SE	1	0.240213	0.0914156	0.0991733	0.0854068	3.80822	2.57986	0.146457	2.69403	0.590768	1.28225	0.170333	0.640069	0.128699	1.76116	0.185519	0.108724	0.295784	0.157159	1.96496	0.148713	0.155376	0	0.213744	2.12964	0	0	0.650598	0	0.13683	0.167744	0.289014	0.787043	0	0.629151	0.063625	0	0.0544433	0.0574228	0.451013	0.0855433	0.0777687	0.0891316	seston	3000	1.725
Root	RM	2	SE	1	0.156835	0.139345	0.0802423	0.107066	3.29484	1.78122	0.109108	2.80726	0.444107	1.08069	0.169025	0.515369	0.0840594	1.49558	0.151688	0.0789217	0.157647	0.0951962	1.5181	0.113967	0.0242692	0	0.117081	1.84158	0	0.0592457	0.49725	0	0.0376908	0.076618	0.174097	0.674064	0.0528588	0.104651	0.0542909	0.00948369	0.0965492	0.0906714	0.42148	0.0558324	0.133396	0	seston	3000	0.96
Sheboygan	RM	1	SE	1	0	0	0	0	8.51159	3.68608	0.287589	15.3189	0.819839	1.0326	0.586066	0.850838	0	1.09584	0.294711	0.355727	1.84028	0.384453	2.11599	0.128589	0.272084	0.257952	0.481783	8.20833	1.17194	1.6592	1.18056	0	0.569722	0.222496	0.617039	1.65833	0	2.62961	1.33361	0	0.27653	0.184452	2.40322	0.57364	0.522807	0.531181	seston	700	12.925
Sheboygan	RM	2	SE	1	0	0.249678	0.0512481	0.182097	6.30205	3.13166	0.257549	8.83862	1.15115	1.23804	0.209825	0.734862	0	2.19047	0.233239	0.106104	0.273955	0.0500468	1.96937	0	0.111963	0	0.405162	9.01796	0.0667346	0.349285	0.397575	0	0.13133	0.223287	0.342255	1.67704	0.132553	0.570105	0.340301	0.6707	0.0673094	0.0730343	2.53495	0	0.272559	0	seston	700	12.925
Sturgeon	RM	1	SE	1	0	0	0	0.00085451	3.21901	0.538248	0.206633	7.96815	0.421457	1.13201	0.4421	0.561101	0.0508794	0.443327	0.136109	0.0277708	0.466666	0.148791	0.528599	0.169734	0	0	0.08749	0.592248	0.226155	0.464772	0.244848	0	0.0831094	0	0.122375	0.245748	0	0.190293	0.182817	0	0.046736	0.0512815	0.358652	0.0679825	0.135101	0	seston	2000	0.9857
Sturgeon	RM	2	SE	1	0.00877699	0	0.040064	0.0800263	2.11688	0.574037	0.145714	4.06089	0.479921	0.910076	0.334024	0.359454	0.0807361	0.477868	0.178154	0.0467718	0.238227	0.111617	0.445849	0	0.0365192	0	0.109828	0.44359	0.0282821	0.108229	0.182772	0	0.0245703	0.0296505	0.0833535	0.185599	0.0568744	0.117774	0.00990719	0.0852336	0.0493919	0.0551601	0.288017	0.0746203	0.101066	0	seston	2000	0.9857
[truncated: 3 more columns]

## Sheet: Metadata
Metadata
Spreadsheets:
RSesData	These are standardized data used in the regressions between land cover data and FA composition of river seston. A .csv file was created with this data that is referred to in the Methods Appendix.
RMSesStdData	These are standardized data used in the regressions between land cover data and FA composition of rivermouth seston. A .csv file was created with this data that is referred to in the Methods Appendix.
LSesStdData	These are standardized data used in the regressions between land cover data and FA composition of nearshore lake seston. A .csv file was created with this data that is referred to in the Methods Appendix.
RCFStd	These are standardized data used in the regressions between land cover data and FA composition of river caddisflies. A .csv file was created with this data that is referred to in the Methods Appendix.
RMZMStd	These are standardized data used in the regressions between land cover data and FA composition of rivermouth dreissenid mussels. A .csv file was created with this data that is referred to in the Methods Appendix.
LZMStd	These are standardized data used in the regressions between land cover data and FA composition of nearshore lake dreissenid mussels. A .csv file was created with this data that is referred to in the Methods Appendix.
RawData	These are values for each individual duplicate and replicate measured.
Variables
Stream	Tributary system name
Stream#	Arbitrary stream number
Site	R= river site, RM = Rivermouth, L= nearshore zone Lake Michigan
Water	Percent of watershed that is surface water
ForBuff	Percent of 50m buffer that is forested
Dist	Percent of watershed that is agricultural or urban development
TSS	Total Suspended Solids in the 0.9-35 μm range
chla	Chlorophyll ain the 0.9-35 μm range
O3O6	ratio of omega-3 to omega-6 fatty acids
TFAL	Total measured fatty acids per L of water
PUFAL	Total poly-unsaturated fatty acids per L of water
MUFAL	Total mono-unsaturated fatty acids per L of water
EPAL	EPA per L of water
DHAL	DHA per L of water
ARAL	ARA per L of water
ALAL	ALA per L of water
LINL	LIN per L of water
TFAM	Total measured fatty acids per mg TSS
PUFAM	Total poly-unsaturated fatty acids per mg TSS
MUFAM	Total mono-unsaturated fatty acids per mg TSS
EPAM	EPA per mg TSS
DHAM	DHA per mg TSS
ARAM	ARA per mg TSS
ALAM	ALA per mg TSS
LINM	LIN per mg of TSS
Consumers	Identity of the consumer sampled; CF- Caddisflies; DM - Dreissenid mussels; * indicates duplicate samples were taken at this site
Omega 3:6 (mass)	ratio of omega-3 to omega-6 fatty acids
TFA (ug/mg)	TFA per mg consumer DW
PUFA (ug/mg)	PUFA per mg consumer DW
MUFA (ug/mg)	MUFA per mg consumer DW
EPA (ug/mg)	EPA per mg consumer DW
DHA (ug/mg)	DHA per mg consumer DW
ARA (ug/mg)	ARA per mg consumer DW
ALA (ug/mg)	ALA per mg consumer DW
Linoleic (ug/mg)	Linoleic acid per mg consumer DW

## Sheet: RSesData
Stream	Site	Water	ForBuff	Dist	TSS	chla	O3O6	TFAL	PUFAL	MUFAL	EPAL	DHAL	ARAL	ALAL	LINL	TFAM	PUFAM	MUFAM	EPAM	DHAM	ARAM	ALAM	LINM
1	1	-0.769907	1.59	-1.06857	-0.89	-0.865529	-0.30371	-0.567141	-0.536655	-0.641883	-0.498411	-0.544368	-0.622604	-0.517752	-0.510364	0.146462	-0.737543	-0.342824	-0.753614	-0.9199	-0.484467	-0.382753	0.0236979
2	1	0.523563	1.262	-1.16087	-0.99	-0.767035	-0.779937	-0.597108	-0.517501	-0.582524	-0.4845	-0.49036	-0.708739	-0.511862	-0.480834	1.6748	0.536141	2.27474	-0.0748742	0.901361	-1.44509	0.692027	2.20613
3	1	0.557086	-0.712	-0.727161	1.33	-0.857001	-0.598634	-0.307259	-0.412431	-0.369644	-0.427411	-0.401459	-0.48519	-0.377804	-0.360527	-1.50885	-1.133	-1.2956	-0.887275	-0.982234	-1.24299	-0.963309	-1.09842
4	1	0.505728	-1.054	-0.50441	-0.81	-0.337107	0.200441	-0.498712	-0.465802	-0.569833	-0.43923	-0.481084	-0.540182	-0.437658	-0.47447	0.226672	-0.13681	-0.195697	-0.214586	-0.364687	-0.0811075	0.19424	-0.0789383
5	1	-0.94421	-0.274	1.11805	-0.75	0.364285	1.25011	-0.436624	-0.393061	-0.484348	-0.296656	-0.362621	-0.341909	-0.487243	-0.485663	0.284547	0.26385	0.00343047	0.80716	0.418194	0.948199	-0.470467	-0.390098
6	1	-0.666995	-0.843	0.977174	1.51	2.35832	0.971697	2.61024	2.71047	2.1674	2.8577	2.71255	2.61769	2.43273	2.60594	1.37469	2.35025	0.490064	2.58471	2.17891	1.35222	1.92696	1.20459
7	1	-0.284368	-0.92	0.83231	0.94	0.815916	1.76044	-0.0270402	-0.0234551	-0.0446245	0.092584	0.0348488	-0.169003	-0.10585	-0.204756	-1.06124	-0.534677	-0.937337	-0.160158	-0.376521	-0.861839	-0.558953	-0.895807
8	1	-0.188893	1.001	-0.828942	-0.7	-0.71009	-0.910637	-0.470136	-0.454644	-0.463746	-0.442361	-0.486366	-0.296076	-0.533646	-0.509334	-0.212253	-0.397785	-0.0887138	-0.461321	-0.631631	0.925482	-0.88343	-0.629389
9	1	2.51502	-1.33562	-0.839778	0.11	-0.667928	-1.3761	-0.39422	-0.464785	-0.432999	-0.452081	-0.530794	-0.281717	-0.532272	-0.405083	-1.23772	-1.05835	-1.0757	-0.842055	-1.08897	-0.66415	-1.08508	-0.932735
10	1	-0.54866	-0.584	1.02216	1	-0.0424632	0.417123	1.16888	0.977902	1.81547	0.53206	0.949587	1.14717	1.49141	1.22513	0.4041	0.841796	0.697115	0.39684	0.764323	0.502653	1.48388	0.486846
11	1	-0.698362	0.534	1.18004	-0.74	0.70863	-0.630798	-0.480882	-0.420033	-0.39326	-0.441691	-0.399934	-0.319444	-0.420058	-0.400042	-0.0911995	0.00613258	0.470521	-0.394831	0.101148	1.05108	0.0468795	0.104124

## Sheet: RMSesStdData
Stream	Site	Water	ForBuff	Dist	TSS	chla	O3O6	TFAL	PUFAL	MUFAL	EPAL	DHAL	ARAL	ALAL	LINL	TFAM	PUFAM	MUFAM	EPAM	DHAM	ARAM	ALAM	LINM
1	1	-0.637336	1.4388	-1.10211	-0.807112	-1.03179	-1.11084	-1.00199	-1.09322	-0.970509	-1.04222	-1.17071	-0.674604	-1.10182	-0.81568	-0.396036	-0.563831	-0.484637	-0.693309	-0.489492	-0.273964	-0.438048	-0.249493
2	1	0.234369	1.39184	-1.208	-0.882071	-0.780196	-1.12201	-0.708318	-0.986068	-0.744336	-0.9524	-0.999943	-0.696362	-1.05209	-0.528261	0.572146	-0.230219	0.370358	-0.405589	-0.305529	-0.00681838	-0.22838	0.558169
3	1	0.401206	-0.813562	-0.72564	-0.0132372	-1.11407	0.158989	-0.51869	-0.693798	-0.373003	-0.598521	-0.866392	-0.567595	-0.401814	-0.447847	-0.728296	-0.663839	-0.67539	-0.627394	-0.473861	-0.897412	-0.530294	-0.674003
4	1	0.0234212	-1.04501	-0.517341	-0.895862	-0.0556354	-0.0824117	-0.216328	-0.0529729	-0.159407	-0.237012	-0.390147	-0.361248	0.814513	0.135265	1.94431	1.77366	2.17084	1.51462	0.345135	1.87674	2.6212	1.97816
5	1	-0.66312	-0.537567	1.12251	0.643777	0.99797	0.565547	0.960839	1.18161	1.06122	1.3403	1.17857	0.656196	0.785436	0.39928	-0.488003	-0.340786	-0.418768	-0.188854	-0.278623	-0.348254	-0.447251	-0.61809
6	1	-0.575435	-0.904499	0.996129	0.673025	1.41389	0.197543	0.542727	0.515154	0.329506	0.567982	0.541428	0.569948	0.690493	0.292393	-0.606284	-0.492398	-0.645887	-0.40802	-0.350501	-0.410127	-0.467696	-0.645542
7	1	-0.192029	-0.937894	0.892709	1.44675	-0.415008	2.0859	0.946308	0.810089	0.38443	2.00315	0.636342	0.170501	-0.00412387	0.0818937	-0.690108	-0.569327	-0.782194	-0.281543	-0.401556	-0.814416	-0.64294	-0.777124
8	1	-0.296887	0.211453	-0.766273	-0.310696	-0.498771	-0.694508	-1.07384	-1.07361	-1.01436	-0.997272	-1.07119	-0.707982	-1.19601	-1.16369	-0.905401	-0.763323	-0.931423	-0.779178	-0.497918	-0.940771	-0.705052	-0.883264
9	1	2.80614	1.0425	-0.809013	-0.932435	1.28498	1.10781	-0.534818	-0.178953	-0.610722	-0.17822	1.4126	-0.471761	-0.52963	-0.295008	1.72153	2.12733	1.38567	2.32348	2.92523	1.93704	0.961416	1.67907
10	1	-0.520923	-0.66755	1.05303	-0.737867	1.09819	-0.0818532	-0.490117	-0.35663	-0.246781	-0.416549	-0.419719	-0.528543	-0.0172232	-0.312796	0.141476	0.187857	0.489021	0.144977	-0.0865644	-0.0583683	0.352606	0.123471
11	1	-0.579407	0.82149	1.064	1.81573	-0.899569	-1.02417	2.09423	1.9284	2.34397	0.510756	1.14916	2.61145	2.01227	2.65445	-0.565341	-0.465124	-0.477596	-0.599188	-0.386324	-0.0636507	-0.47556	-0.491357

## Sheet: RCFStd
Stream	Site	Water	ForBuff	Dist	O3O6	TFAM	PUFAM	MUFAM	EPAM	DHAM	ARAM	ALAM	LINM
Peshtigo	3	0.49595	-0.47918	-1.04531	-1.09984	0.107228	0.0658543	0.0306593	-1.61527	0.776355	-0.316712	0.961231	-0.188288
Oconto	4	0.447865	-0.939071	-0.806465	-0.858955	1.02597	1.00564	0.72299	-0.120666	0.404052	0.951149	0.932326	2.04161
Kewaunee	5	-0.909652	0.111001	0.933218	1.52919	0.293411	0.264988	0.555008	2.00867	0.0835781	-0.886707	-0.865999	-0.752363
Manitowoc	6	-0.650106	-0.655363	0.782159	-0.690387	1.47929	1.05801	1.70241	0.0431745	2.01049	1.4707	0.922766	0.517166
Sheboygan	7	-0.291868	-0.758442	0.626829	0.359218	-0.488459	-0.577665	-0.400558	0.282037	-0.426446	-0.684669	-0.781572	-0.8448
Pere Marquette	8	-0.20248	1.82755	-1.15444	0.523978	-1.02863	-0.943574	-0.986257	-0.0972519	-0.629003	-0.504636	-0.868326	-0.725942
Betsi	9	2.32908	-1.31814	-1.16606	1.39055	-1.44243	-1.31687	-1.56361	-0.369594	-1.42042	-1.34593	-0.918179	-1.06209
Root	10	-0.539315	-0.305698	0.830395	-0.23431	0.827676	1.39189	0.557142	0.677935	-0.0312111	1.22579	1.35927	0.308179
Pike	11	-0.679474	1.19921	0.99968	-0.919438	-0.774052	-0.948277	-0.617791	-0.809037	-0.767389	0.0910221	-0.741513	0.706532

## Sheet: RMZMStd
Stream	Site	Water	ForBuff	Dist	O3O6	TFAM	PUFAM	MUFAM	EPAM	DHAM	ARAM	ALAM	LINM
Peshtigo	3	0.401206	-0.625	-1.07075	-1.42293	-0.90069	-0.891483	-0.838737	-0.87486	-1.11715	1.4346	-0.623177	-1.00187
Oconto	4	0.0234212	-0.915	-0.843702	-1.25513	-0.670361	-0.660883	-0.669739	-0.728359	-0.903277	1.22024	-0.446574	-0.494201
Kewaunee	5	-0.66312	-0.279	0.943782	1.15972	0.663314	0.683019	0.649551	0.837004	0.673847	-1.76975	0.464248	0.471001
Manitowoc	6	-0.575435	-0.739	0.806019	-0.141032	-0.533321	-0.630297	-0.442344	-0.453153	-1.04153	-0.955114	-0.525154	-0.331952
Sheboygan	7	-0.192029	-0.781	0.693289	1.59973	1.82392	1.45091	2.13782	2.08094	1.68129	-0.15126	0.202767	0.879963
Pere Marquette	8	-0.296887	0.659	-1.11505	-0.559353	-0.663438	-0.679119	-0.629897	-0.691838	-0.61667	0.235855	-0.479865	-0.629979
Betsi	9	2.80614	1.699	-1.16163	0.250251	-0.768387	-0.742854	-0.734702	-0.675386	0.365667	0.43298	-0.85108	-0.890711
Root	10	-0.520923	-0.442	0.868046	0.311796	-0.219679	-0.187966	-0.276404	-0.197311	-0.0677934	-0.0779161	-0.169432	-0.11016
Pike	11	-0.579407	1.422	0.879996	0.0569498	1.26865	1.65867	0.804447	0.702961	1.02562	-0.369637	2.42827	2.10791

## Sheet: LSesStdData
Stream	Site	Water	ForBuff	Dist	TSS	chla	TFAL	TFAM	O3O6
1	1	-0.637336	1.4388	-1.10211	-0.298045	-0.584058	0.372919	-0.19761	0.444322
2	1	0.234369	1.39184	-1.208	-0.282794	-0.910752	0.176016	-0.310732	-0.377858
3	1	0.401206	-0.813562	-0.72564	-0.191925	-0.675045	2.61362	0.472141	-0.161272
4	1	0.0234212	-1.04501	-0.517341	0.107543	-0.710124	0.542063	-0.552823	2.01357
5	1	-0.66312	-0.537567	1.12251	2.82548	-0.694398	0.154461	-0.955178	1.10261
6	1	-0.575435	-0.904499	0.996129	0.476508	-0.89749	-0.720946	-0.917543	-1.49102
7	1	-0.192029	-0.937894	0.892709	-0.27078	0.246198	-0.46851	-0.604225	-1.00807
8	1	-0.296887	0.211453	-0.766273	-0.68854	0.92073	-0.933426	0.495992	-0.419681
9	1	2.80614	1.0425	-0.809013	-0.709208	2.22512	-0.548772	2.38926	-0.523815
10	1	-0.520923	-0.66755	1.05303	-0.647327	0.803755	-0.414009	0.87954	-0.330223
11	1	-0.579407	0.82149	1.064	-0.320911	0.27606	-0.773412	-0.698823	0.75144

## Sheet: LZMStd
Stream	Site	Water	ForBuff	Dist	O3O6	TFAM	EPAM	ARAM
1	3	-0.925124	1.56008	-1.16503	-1.16312	-1.28493	-1.16335	0.197577
2	3	1.33556	1.5126	-1.26931	-0.936873	-0.732349	-1.02213	0.462551
3	3	1.76824	-0.717143	-0.794278	-0.726069	-0.922376	-1.02723	-0.446609
4	3	0.788486	-0.951143	-0.589146	-0.20721	-0.739	-0.590213	0.128434
5	3	-0.991993	-0.438101	1.02578	1.29559	-0.323403	0.139495	-1.17275
6	3	-0.764589	-0.809085	0.901312	1.93485	-0.0871926	0.636278	-2.08391
7	3	0.229736	-0.842848	0.799465	0.171564	0.424078	0.452805	0.300802
8	3	-0.0422016	0.31919	-0.834294	-0.786603	0.95804	-0.28026	0.854058
10	3	-0.623217	-0.569519	0.957351	0.353195	0.8332	0.971221	0.408436
11	3	-0.774891	0.935962	0.968148	0.0646815	1.87393	1.88339	1.35141
